# Supplementary material for: The Consumption and Diversity Variation Responses of Agricultural Pests and Their Dietary Niche Differentiation in Insectivorous Bats
Source: Animals (Basel). 2024 Mar 6;14(5):815. doi: 10.3390/ani14050815 (PMC10931436; doi:10.3390/ani14050815)
Supplement: Supplementary file 1 [file animals-14-00815-s001.zip › Supplementary Materials.xlsx]

## Sheet: H.armiger
Order	Family	Taxon	RRA(%)	FOO(%)	Non-pests	Agricultural pests	Other pests
Coleoptera	Attelabidae	Auletobius anceps	0.000446989	0.00675676		*
		Auletobius maderensis	0.000237463	0.00675676		*
	Belidae	Rhinotia sp.	1.11747e-05	0.00675676			*
	Buprestidae	Merimna atrata	0.000245844	0.00675676			*
	Cerambycidae	Arhopalus sp.	4.19052e-05	0.00675676			*
		Rusticoclytus rusticus	0.00555104	0.00675676		*
	Chrysomelidae	Chrysomela cuprea	0.114566	0.00675676		*
		Podagrica fuscicornis	0.00670483	0.00675676		*
	Cryptophagidae	Cryptophagus affinis	0.0163961	0.00675676		*
	Curculionidae	Aclees visayus	1.39684e-05	0.00675676		*
		Eupholus azureus	1.39684e-05	0.00675676		*
	Elateridae	Elateridae	8.38104e-06	0.00675676		*
		Melanotus castanipes	1.39684e-05	0.00675676		*
		Melanotus fortnumi	0.000220701	0.00675676		*
		Melanotus seniculus	5.58736e-06	0.00675676		*
		Quasimus sp.	0.000192764	0.00675676		*
	Hydrophilidae	Laccobius fragilis	2.23494e-05	0.00675676	*
	Lucanidae	Rhaetus westwoodii	0.000203939	0.00675676		*
	Phalacridae	Stilbus apicialis	9.77787e-05	0.00675676	*
	Scarabaeidae	Adoretus duvauceli	0.00442519	0.0135135		*
		Aphodius haemorrhoidalis	0.00111468	0.0135135	*
		Aphodius sp.	3.63178e-05	0.0135135	*
		Diplotaxis sp.	0.00518507	0.0135135		*
		Neoclithria eburneoguttata	0.00165386	0.0135135			*
		Tephraea cinerea	0.00442798	0.0135135		*
		Atrecus pilicornis	0.000692832	0.0135135		*
		Platydracus mysticus	0.000184383	0.0135135		*
		Quedius sp.	0.0011482	0.0135135	*
		Cryptophilharmostes sp.	0.00192484	0.0202703	*
		Aphodius obscurus	0.118762	0.0202703	*
		Lepidiota mansueta	0.0322307	0.0202703			*
		Leucopholis lepidophora	0.118363	0.0202703		*
		Scarabaeidae	0.00697302	0.0202703	*
		Neotrichonotulus perotensis	0.00225729	0.027027	*
		Holotrichia serrata	3.91115e-05	0.0337838		*
		Adoretus hirsutus	0.000318479	0.00675676		*
		Agoliinus piceus	0.00227964	0.00675676	*
		Aphodius ater	0.00682775	0.00675676	*
		Brahmina coriacea	0.00069842	0.00675676		*
		Clithria tibiale	3.63178e-05	0.00675676		*
		Diaphonia xanthopyga	1.95557e-05	0.00675676		*
		Dynastes satanas	6.14609e-05	0.00675676			*
		Geomyphilus pierai	2.79368e-05	0.00675676	*
		Holotrichia nagpurensis	0.00010616	0.00675676		*
		Holotrichia reynaudi	2.23494e-05	0.00675676		*
		Maladera okamotoi	8.38104e-06	0.00675676		*
		Melinopterus sphacelatus	0.00378543	0.00675676	*
		Protaetia orientalis	3.35241e-05	0.00675676			*
		Serica intermixta	5.58736e-06	0.00675676		*
	Silphidae	Diamesus osculans	3.91115e-05	0.00675676	*
	Staphylinidae	Lathrobium simplex	8.38104e-06	0.00675676	*
		Pedinopleurus sp.	0.000469338	0.00675676		*
		Placusa pinearum	3.07305e-05	0.00675676		*
		Quedius molochinus	0.00342226	0.00675676		*
	Elateridae	Melanotus erythropygus	0.000120128	0.0135135		*
		Pectocera fortunei	0.00520462	0.0135135		*
Diptera	Asilidae	Anypodetus sp.	1.11747e-05	0.00675676	*
	Cecidomyiidae	Cecidomyiidae	8.6604e-05	0.00675676		*
	Drosophilidae	Stegana	1.11747e-05	0.00675676		*
	Mycetophilidae	Mycetophilidae	2.51431e-05	0.00675676		*
	Pipunculidae	Cephalops sp.	0.00742001	0.00675676	*
	Sarcophagidae	Blaesoxipha sp.	1.11747e-05	0.00675676		*
	Simuliidae	Simulium costatum	0.000321273	0.00675676			*
	Syrphidae	Eristalinus sp.	0.000231875	0.00675676			*
		Helophilus hybridus	0.000407877	0.00675676			*
		Ocyptamus antiphates	0.00242212	0.00675676	*
	Tabanidae	Tabanus fontinalis	0.0434529	0.00675676			*
		Tabanus sp.	0.241642	0.00675676			*
		Carcelia tibialis	0.00200027	0.00675676	*
		Lespesia archippivora	0.00134376	0.00675676	*
	Tephritidae	Anastrepha sp.	0.00703728	0.00675676			*
	Lauxaniidae	Lauxaniidae	0.134829	0.0135135	*
Hemiptera	Cicadellidae	Chlorotettix unicolor	0.000567117	0.00675676		*
	Berytidae	Neoneides muticus	0.000125716	0.00675676		*
	Caliscelidae	Aphelonema simplex	0.00102249	0.00675676		*
	Coreidae	Anoplocnemis curvipes	0.00246961	0.00675676		*
	Largidae	Stenomacra sp.	0.000150859	0.0135135		*
	Pentatomidae	Acesines bambusana	8.38104e-06	0.0135135		*
Hymenoptera	Formicidae	Iridomyrmex sp.	4.19052e-05	0.00675676			*
		Dorylus sp.	1.67621e-05	0.00675676	*
		Pheidole sp.	2.51431e-05	0.00675676	*
		Terataner samnis	3.07305e-05	0.0135135	*
		Crematogaster biroi	3.35241e-05	0.0135135	*
		Myrmica sp.	1.11747e-05	0.0135135	*
		Strumigenys sp.	2.51431e-05	0.0202703			*
	Ichneumonidae	Ichneumonidae	0.00370442	0.0337838	*
	Xyelidae	Xyela fusca	0.00034921	0.0337838			*
Lepidoptera	Crambidae	Piletosoma sp.	8.38104e-06	0.00675676		*
	Erebidae	Renia sobrialis	0.036315	0.00675676	*
	Gelechiidae	Ardozyga sp.	4.74925e-05	0.00675676			*
	Geometridae	Cusiala sp.	0.000293336	0.00675676			*
		Melanolophia sp.	7.8223e-05	0.00675676			*
	Lycaenidae	Theritas sp.	0.000114541	0.00675676			*
	Noctuidae	Acronicta rumicis	5.58736e-06	0.00675676		*
		Tiracola aureata	3.07305e-05	0.00675676		*
	Nolidae	Maurilia sp.	0.000804579	0.00675676		*
	Sphingidae	Manduca hannibal	2.23494e-05	0.00675676			*
		Marumba dyras	5.58736e-06	0.00675676		*
		Marumba timora	3.07305e-05	0.00675676		*
Orthoptera	Gryllacrididae	Homogryllacris parcibrevipenna	0.0350411	0.00675676		*
	Stenopelmatidae	Stenopelmatus fuscus	8.38104e-05	0.00675676		*
	Tettigoniidae	Paratlanticus ussuriensis	5.58736e-05	0.00675676		*
Phasmatodea	Lonchodidae	Planososibia esacus	5.02862e-05	0.00675676			*
Trombidiformes	Bdellidae	Bdellidae	0.00923869	0.00675676	*

## Sheet: T.melanopogon
Order	Family	Taxon	RRA(%)	FOO(%)	Non-pests	Agricultural Pests	Other Pests
Blattodea	Cryptocercidae	Cryptocercus punctulatus	2.88234e-05	0.00192308	*
	Ectobiidae	Episymploce conspicua	1.80146e-06	0.00192308			*
		Sigmella schenklingi	3.60293e-06	0.00384615			*
		Blattella singularis	7.20586e-06	0.00192308			*
		Blattella nipponica	2.52205e-05	0.00576923			*
		Blattella lituricollis	0.000199963	0.00192308			*
		Blattella bisignata	0.00062691	0.00576923			*
		Episymploce torchaceus	0.00137632	0.00384615			*
		Symplocodes manubria	0.00317418	0.00192308			*
		Episymploce wulingensis	0.0121329	0.00576923			*
	Termitidae	Coatitermes kartaboensis	5.94483e-05	0.00192308			*
Coleoptera	Curculionidae	Curculionidae	1.80146e-06	0.00192308		*
	Brachyceridae	Coiffaitiella	1.26102e-05	0.00192308		*
	Carabidae	Platynus sp.	3.60293e-06	0.00192308	*
		Carabus pyrenaeus	0.000109889	0.00192308	*
	Cerambycidae	Arhopalus ferus	3.06249e-05	0.00192308			*
	Coccinellidae	Nephus koltzei	1.44117e-05	0.00192308	*
	Curculionidae	Herpisticus famarae	0.000118897	0.00192308		*
		Herpisticus laesicollis	0.000551248	0.00192308		*
		Rhinoscapha insignis	0.00062691	0.00192308	*
		Myllocerus sp.	0.0301511	0.00192308			*
	Elateridae	Melanotus cribricollis	1.08088e-05	0.00576923		*
	Elmidae	Stenelmis nipponica	2.88234e-05	0.00192308	*
	Hybosoridae	Pseudopterorthochaetes demirei	1.80146e-06	0.00192308	*
		Melanophilharmostes sp.	3.60293e-06	0.00192308	*
		Phaeochrous emarginatus	7.02571e-05	0.00576923	*
	Scarabaeidae	Geomyphilus pierai	1.80146e-06	0.00192308	*
		Maladera badullana	1.80146e-06	0.00192308		*
		Mimela splendens	1.80146e-06	0.00192308		*
		Scarabaeidae	1.80146e-06	0.00192308		*
		Serica intermixta	1.80146e-06	0.00192308		*
		Anomala corpulenta	3.60293e-06	0.00384615		*
		Holotrichia serrata	3.60293e-06	0.00384615		*
	Silphidae	Diamesus osculans	0.000540439	0.00384615	*
Decapoda	Ocypodidae	Austruca bengali	9.00732e-06	0.00192308	*
Diptera	Agromyzidae	Agromyzidae	3.60293e-06	0.00192308		*
	Anthomyiidae	Alliopsis fractiseta	5.40439e-06	0.00192308		*
		Mycophaga testacea	5.40439e-06	0.00192308			*
		Anthomyiidae	5.40439e-05	0.00384615		*
	Calliphoridae	Cochliomyia hominivorax	7.20586e-06	0.00192308			*
		Mesembrinella bicolor	8.28674e-05	0.00192308	*
	Cecidomyiidae	Cecidomyiidae	2.16176e-05	0.00384615		*
	Ceratopogonidae	Ceratopogonidae	7.20586e-05	0.00192308			*
	Chaoboridae	Chaoboridae	1.80146e-06	0.00192308	*
		Corethrella sp.	1.80146e-06	0.00192308			*
	Chironomidae	Cricotopus sylvestris	3.60293e-06	0.00192308		*
		Cricotopus tricinctus	3.60293e-06	0.00192308		*
		Harnischia japonica	3.96322e-05	0.00192308		*
	Culicidae	Lutzia fuscana	5.40439e-06	0.00192308	*
		Armigeres subalbatus	1.62132e-05	0.00384615			*
		Anopheles culicifacies	2.88234e-05	0.00384615			*
		Anopheles sundaicus	4.86395e-05	0.00192308			*
		Anopheles nigerrimus	0.00016033	0.00192308			*
		Anopheles mattogrossensis	0.000261212	0.00192308			*
	Drosophilidae	Scaptodrosophila sp.	1.44117e-05	0.00192308			*
		Apsiphortica xui	0.000111691	0.00192308		*
		Leucophenga brevivena	0.0914675	0.00961538		*
	Ephydridae	Ephydridae	1.80146e-06	0.00192308	*
	Fanniidae	Fannia atripes	0.00847409	0.00384615			*
	Keroplatidae	Keroplatidae	1.80146e-06	0.00192308		*
	Limoniidae	Dicranomyia sp.	1.80146e-06	0.00192308		*
		Limoniidae	0.000156727	0.00192308		*
		Limonia sp.	0.124508	0.00384615		*
	Micropezidae	Micropeza lateralis	7.20586e-06	0.00192308		*
	Muscidae	Spilogona sp.	1.80146e-06	0.00192308	*
	Mycetophilidae	Sciophila sp.	0.000405329	0.00192308			*
	Pipunculidae	Clistoabdominalis sp.	3.60293e-06	0.00192308	*
	Sarcophagidae	Metopia sp.	3.96322e-05	0.00192308	*
		Sarcophagidae	0.000571064	0.00192308		*
	Simuliidae	Simulium sp.	3.42278e-05	0.00192308			*
	Stratiomyidae	Hadrestia aenea	0.00211492	0.00192308	*
	Tachinidae	Leucostoma meridianum	3.60293e-06	0.00192308		*
		Periscepsia laevigata	0.000598086	0.00192308	*
	Tipulidae	Tipula limbata	1.80146e-06	0.00192308			*
		Tipula serta	1.80146e-06	0.00192308			*
		Prionocera subserricornis	3.60293e-06	0.00192308		*
	Trichoceridae	Trichoceridae	5.40439e-06	0.00384615	*
	Xylophagaidae	Xylophagus kowarzi	3.60293e-06	0.00192308	*
Hemiptera	Cicadidae	Tanna sp.	3.60293e-06	0.00192308			*
		Aceropyga distans	5.40439e-06	0.00192308			*
		Terpnosia cf.	1.80146e-05	0.00192308			*
		Yezoterpnosia vacua	0.0001225	0.00192308			*
		Tanna sinensis	0.000210771	0.00192308			*
		Tanna kimtaewooi	0.000558454	0.00192308			*
		Tanna japonensis	0.00072599	0.00192308			*
	Miridae	Europiella sp.	1.80146e-06	0.00192308		*
Hymenoptera	Braconidae	Dinotrema sp.	1.80146e-06	0.00192308		*
	Formicidae	Dorylus sp.	1.62132e-05	0.00192308	*
	Ichneumonidae	Ichneumonidae	1.80146e-06	0.00192308	*
	Perilampidae	Perilampus tristis	0.00139253	0.00192308	*
Lepidoptera	Autostichidae	Autosticha pachysticta	0.000473785	0.00192308	*
	Choreutidae	Choreutis euclista	5.40439e-06	0.00192308		*
	Coleophoridae	Goniodoma limoniella	1.80146e-06	0.00192308		*
		Coleophora albicostella	3.60293e-06	0.00192308		*
		Coleophora marcarolensis	4.32351e-05	0.00192308			*
	Cosmopterigidae	Macrobathra brontodes	3.60293e-06	0.00192308			*
		Perimede erransella	7.20586e-06	0.00192308			*
	Crambidae	Bradina atopalis	1.80146e-06	0.00192308		*
		Eumorphobotys eumorphalis	1.80146e-06	0.00192308		*
		Glyphodes actorionalis	1.80146e-06	0.00192308			*
		Metasia ateloxantha	1.80146e-06	0.00192308	*
		Scoparia anthracias	1.80146e-06	0.00192308	*
		Scoparia lichenopa	1.80146e-06	0.00192308	*
		Euclasta maceratalis	3.60293e-06	0.00192308			*
		Eurrhyparodes splendens	3.60293e-06	0.00192308		*
		Nascia cilialis	5.40439e-06	0.00192308		*
		Camptomastix hisbonalis	7.20586e-06	0.00192308	*
		Cnaphalocrocis sp.	9.00732e-06	0.00192308		*
		Pyrausta aerealis	9.00732e-06	0.00192308			*
		Eoophyla excentrica	1.08088e-05	0.00192308			*
		Notarcha aurolinealis	1.26102e-05	0.00192308			*
		Palpita margaritacea	1.44117e-05	0.00192308		*
		Glaucocharis sp.	3.78307e-05	0.00192308	*
		Crambidae	6.66542e-05	0.00576923		*
		Microthyris sp.	8.64703e-05	0.00192308		*
		Ostrinia scapulalis	0.000106286	0.00192308		*
		Hyalorista sp.	0.000120698	0.00192308		*
		Scirpophaga incertulas	0.0001225	0.00192308		*
		Cnaphalocrocis medinalis	0.000169338	0.00384615		*
		Anania verbascalis	0.000252205	0.00192308			*
		Bradina admixtalis	0.000387315	0.00384615		*
		Araeomorpha diplopa	0.000462976	0.00192308	*
		Diasemiopsis ramburialis	0.000729593	0.00192308	*
		Sufetula hemiophthalma	0.00239775	0.00576923		*
		Neurophyseta sp.	0.00251124	0.00192308	*
		Herpetogramma licarsisalis	0.00298683	0.00192308		*
		Yezobotys dissimilis	0.0303421	0.00192308		*
		Bradina diagonalis	0.0533323	0.00961538		*
	Depressariidae	Depressaria eryngiella	3.60293e-06	0.00192308		*
		Depressaria gallicella	2.16176e-05	0.00384615		*
		Agonopterix sp.	0.000129705	0.00192308			*
		Pyramidobela sp.	0.000367499	0.00192308	*
		Acria ceramitis	0.0937104	0.00384615		*
	Drepanidae	Falcaria lacertinaria	0.000154926	0.00192308			*
	Elachistidae	Elachista sp.	3.60293e-06	0.00192308		*
	Erebidae	Barsine rubrata	1.80146e-06	0.00192308			*
		Chelis sordida	1.80146e-06	0.00192308	*
		Cladarctia quadriramosa	1.80146e-06	0.00192308	*
		Dyops subdifferens	1.80146e-06	0.00192308	*
		Idia lubricalis	1.80146e-06	0.00192308	*
		Illice citrina	1.80146e-06	0.00192308	*
		Mantala tineoides	1.80146e-06	0.00192308	*
		Metalectra indecidens	1.80146e-06	0.00192308	*
		Spilarctia casigneta	1.80146e-06	0.00192308		*
		Eilema ussuricum	3.60293e-06	0.00192308			*
		Eucereon sp.	3.60293e-06	0.00192308			*
		Lophocampa maculata	3.60293e-06	0.00192308			*
		Ophyx pseudoptera	3.60293e-06	0.00192308		*
		Orontobia secreta	3.60293e-06	0.00192308	*
		Processuridia oreas	5.40439e-06	0.00192308	*
		Utetheisa aegrotum	5.40439e-06	0.00192308		*
		Balacra flavimacula	7.20586e-06	0.00192308	*
		Cyana sp.	7.20586e-06	0.00384615		*
		Daddala lucilla	7.20586e-06	0.00192308			*
		Eudyops telmela	7.20586e-06	0.00192308		*
		Prorocopis sp.	7.20586e-06	0.00192308		*
		Schistophleps sp.	7.20586e-06	0.00192308		*
		Teuloma nebulosa	7.20586e-06	0.00192308	*
		Eudiaphora turensis	1.08088e-05	0.00192308	*
		Pareuchaetes insulata	1.08088e-05	0.00192308		*
		Ectypia clio	1.26102e-05	0.00192308	*
		Hypena sp.	1.26102e-05	0.00192308	*
		Edessena gentiusalis	1.80146e-05	0.00384615	*
		Miltochrista convexa	1.80146e-05	0.00192308	*
		Orvasca subnotata	1.98161e-05	0.00192308		*
		Allerastria annae	2.88234e-05	0.00192308		*
		Lyclene nr.	2.88234e-05	0.00192308			*
		Agylla asra	3.06249e-05	0.00192308	*
		Artena dotata	3.06249e-05	0.00192308			*
		Glaucostola beneluzi	3.06249e-05	0.00192308	*
		Arctia plantaginis	3.78307e-05	0.00192308		*
		Phalaenostola larentioides	4.50366e-05	0.00192308			*
		Argina astrea	4.68381e-05	0.00192308	*
		Catocala aestivalia	5.0441e-05	0.00192308			*
		Melese sp.	5.0441e-05	0.00192308		*
		Calliteara angulata	5.76469e-05	0.00384615			*
		Pseudbarydia sp.	6.48527e-05	0.00192308		*
		Pangrapta decoralis	6.66542e-05	0.00192308		*
		Artaxa sp.	6.84556e-05	0.00192308	*
		Ledaea perditalis	7.20586e-05	0.00192308			*
		Bruceia hubbardi	8.28674e-05	0.00192308	*
		Chrostosoma haematica	8.28674e-05	0.00192308		*
		Eulepidotis sp.	9.00732e-05	0.00192308		*
		Huangilene odontotilepida	0.000167536	0.00192308		*
		Alabama argillacea	0.000219779	0.00192308		*
		Erebidae	0.000250404	0.0173077		*
		Euplocia membliaria	0.000277425	0.00192308	*
		Paidia elegantia	0.000279227	0.00192308	*
		Hydrillodes metisalis	0.000313455	0.00192308		*
		Lyclene sp.	0.000351286	0.00192308			*
		Spilarctia sp.	0.00035669	0.00192308		*
		Creatonotos transiens	0.000479189	0.00384615		*
		Hypocala subsatura	0.000513417	0.00384615		*
		Rejectaria sp.	0.000617902	0.00192308	*
		Eilema sp.	0.000807056	0.00384615	*
		Dolgoma sp.	0.000819666	0.00192308	*
		Eilema plana	0.000875512	0.00769231	*
		Spilarctia casigneta	0.00327506	0.00192308		*
		Ovipennis binghami	0.00349304	0.00192308	*
		Olene inclusa	0.0156097	0.00192308		*
		Eudocima phalonia	0.0427505	0.00192308		*
		Hipoepa sp.	0.0903362	0.00576923		*
	Euteliidae	Odontodes aleuca	0.00013511	0.00192308		*
		Eutelia sp.	0.000644924	0.00192308		*
	Gelechiidae	Gnorimoschema altaica	1.80146e-06	0.00192308		*
		Prolita sp.	1.08088e-05	0.00192308			*
		Ardozyga gorgonias	1.80146e-05	0.00192308			*
		Sophronia humerella	2.16176e-05	0.00192308		*
		Sitotroga cerealella	5.40439e-05	0.00192308		*
		Anarsia sp.	5.94483e-05	0.00192308		*
		Caryocolum klosi	0.00013511	0.00384615		*
		Trypanisma prudens	0.000306249	0.00192308			*
		Psamathocrita argentella	0.00292558	0.00192308	*
	Geometridae	Aplochlora pisochroa	1.80146e-06	0.00192308			*
		Cinglis andalusiaria	1.80146e-06	0.00192308		*
		Hypomecis punctinalis	1.80146e-06	0.00192308			*
		Milionia basalis	1.80146e-06	0.00192308			*
		Neorumia gracilis	1.80146e-06	0.00192308		*
		Pero sp.	1.80146e-06	0.00192308			*
		Phrudocentra affinis	1.80146e-06	0.00192308			*
		Idaea dasypus	3.60293e-06	0.00192308		*
		Nephodia clara	3.60293e-06	0.00192308		*
		Sarcinodes hainana	3.60293e-06	0.00192308			*
		Zanclopera straminearia	3.60293e-06	0.00192308		*
		Hypomecis lioptilaria	5.40439e-06	0.00576923			*
		Sarcinodes yaeyamana	7.20586e-06	0.00192308			*
		Hemistola chrysoprasaria	9.00732e-06	0.00192308			*
		Pseudoterpna coronillaria	9.00732e-06	0.00192308		*
		Rhodostrophia sp.	1.26102e-05	0.00192308		*
		Cleora boetschi	1.62132e-05	0.00192308		*
		Eois lineolata	1.62132e-05	0.00192308		*
		Eupithecia sp.	1.62132e-05	0.00192308		*
		Biston thibetaria	2.7022e-05	0.00384615		*
		Eois sp.	3.96322e-05	0.00192308		*
		Iridopsis sp.	4.14337e-05	0.00192308			*
		Gnophos obfuscatus	4.32351e-05	0.00192308		*
		Charissa ambiguata	5.0441e-05	0.00192308			*
		Idaea sp.	5.22425e-05	0.00192308		*
		Prorella mellisa	5.40439e-05	0.00192308	*
		Dichromodes obtusata	5.76469e-05	0.00192308	*
		Problepsis apollinaria	6.48527e-05	0.00192308	*
		Idaea ochrata	7.92644e-05	0.00192308		*
		Coelocrossa drepanucha	8.64703e-05	0.00192308		*
		Pylargosceles steganioides	9.00732e-05	0.00192308		*
		Gnophos sartata	0.000223382	0.00192308		*
		Thalassodes veraria	0.00043055	0.00192308			*
		Scopula quinquelinearia	0.000592682	0.00384615		*
		Semaeopus sp.	0.00070077	0.00192308		*
		Stenalcidia sp.	0.00103764	0.00192308			*
		Eois sanguilineata	0.00168077	0.00192308		*
		Geometridae	0.00262834	0.00769231		*
		Chloroclystis pyrrholopha	0.00519362	0.00384615		*
		Lissomma sp.	0.0222247	0.00384615		*
		Zeuctoboarmia sp.	0.0294882	0.00576923			*
	Gracillariidae	Parornix dubitella	3.60293e-06	0.00192308			*
		Parornix ermolaevi	0.0661011	0.00192308			*
	Hesperiidae	Morys sp.	1.98161e-05	0.00192308	*
		Cobalopsis sp.	0.000140514	0.00192308		*
	Lasiocampidae	Dendrolimus kikuchii	1.80146e-06	0.00192308			*
		Sonitha libera	1.80146e-06	0.00192308			*
		Trabala sp.	1.80146e-06	0.00192308			*
		Trabala vishnou	1.80146e-06	0.00192308			*
		Lasiocampidae	3.60293e-06	0.00192308		*
		Dendrolimus punctatus	1.26102e-05	0.00769231			*
	Lecithoceridae	Iragoides elongata	1.80146e-06	0.00192308		*
		Scopelodes vulpina	1.80146e-06	0.00192308		*
		Athymoris martialis	3.60293e-06	0.00192308		*
		Miresa fulgida	5.40439e-06	0.00384615			*
		Limacodidae	9.00732e-06	0.00769231			*
	Nepticulidae	Glaucolepis stoechadella	1.62132e-05	0.00192308		*
	Noctuidae	Acronicta lupini	1.80146e-06	0.00192308			*
		Acronicta rumicis	1.80146e-06	0.00192308		*
		Condica illecta	1.80146e-06	0.00192308		*
		Heliocheilus cladotus	1.80146e-06	0.00192308		*
		Leucania roseilinea	1.80146e-06	0.00192308		*
		Mythimna pudorina	1.80146e-06	0.00192308		*
		Mythimna pyrausta	1.80146e-06	0.00192308		*
		Spodoptera umbraculata	1.80146e-06	0.00192308		*
		Eurois astricta	3.60293e-06	0.00192308		*
		Lacinipolia cuneata	3.60293e-06	0.00192308			*
		Leucania sp.	3.60293e-06	0.00384615		*
		Mniotype spinosa	3.60293e-06	0.00192308		*
		Ozarba propera	3.60293e-06	0.00192308		*
		Sesamia calamistis	3.60293e-06	0.00192308		*
		Callopistria exotica	5.40439e-06	0.00192308	*
		Euplexia benesimilis	5.40439e-06	0.00192308		*
		Periacma aduncata	5.40439e-06	0.00192308			*
		Trissernis prasinoscia	5.40439e-06	0.00192308		*
		Xestia fergusoni	5.40439e-06	0.00192308		*
		Amphipyra livida	7.20586e-06	0.00192308		*
		Anarta trifolii	7.20586e-06	0.00192308		*
		Cerastis rubricosa	7.20586e-06	0.00192308		*
		Leucania multilinea	7.20586e-06	0.00192308		*
		Lithophane tepida	7.20586e-06	0.00192308			*
		Sympistis chons	9.00732e-06	0.00192308			*
		Actinotia radiosa	1.08088e-05	0.00192308		*
		Pseudorthodes irrorata	1.08088e-05	0.00192308		*
		Actinotia intermediata	1.26102e-05	0.00192308		*
		Euxoa rufula	1.44117e-05	0.00192308			*
		Maliattha signifera	1.62132e-05	0.00192308		*
		Neumichtis saliaris	1.62132e-05	0.00192308		*
		Spodoptera exigua	1.62132e-05	0.00576923		*
		Anorthodes tarda	1.80146e-05	0.00192308			*
		Ochropleura implecta	1.98161e-05	0.00192308		*
		Agrotis helela	2.16176e-05	0.00192308		*
		Eupsilia transversa	2.52205e-05	0.00192308			*
		Spodoptera frugiperda	2.52205e-05	0.00576923		*
		Bagisara rectifascia	3.06249e-05	0.00192308		*
		Callopistria placodoides	3.24264e-05	0.00192308		*
		Homorthodes noverca	3.24264e-05	0.00192308	*
		Thalatha bryochlora	3.96322e-05	0.00384615			*
		Bryophila raptricula	4.68381e-05	0.00192308	*
		Amyna sp.	5.0441e-05	0.00192308		*
		Cryphia sp.	5.0441e-05	0.00192308			*
		Lacanobia sp.	8.64703e-05	0.00192308		*
		Noctuidae	9.18747e-05	0.00576923		*
		Sesamia penniseti	0.000136911	0.00192308		*
		Elusa sp.	0.000154926	0.00384615	*
		Selenis semilux	0.000199963	0.00192308		*
		Narangodes argyrostrigatus	0.000313455	0.00192308		*
		Athetis gluteosa	0.000322462	0.00192308		*
		Spodoptera pecten	0.000482792	0.00192308		*
		Acrapex mystica	0.000563858	0.00192308		*
		Athetis thoracica	0.000992607	0.00384615		*
		Leucania melanopasta	0.00170779	0.00192308		*
		Spodoptera sp.	0.00208429	0.00961538		*
		Bryophila orthogramma	0.00231848	0.00192308		*
		Spodoptera litura	0.00323723	0.00192308		*
		Callopistria repleta	0.00330028	0.00192308			*
		Tiracola aureata	0.0061466	0.00192308		*
		Phosphila lacruma	0.0122229	0.00192308			*
		Mythimna separata	0.0155448	0.00769231		*
	Nolidae	Nolidae	1.80146e-06	0.00192308		*
		Collomena filifera	3.60293e-06	0.00192308		*
		Nola cucullatella	5.40439e-06	0.00192308			*
		Nola pycnopasta	7.20586e-06	0.00192308			*
		Meganola minuscula	3.96322e-05	0.00192308			*
		Maurilia sp.	6.66542e-05	0.00576923		*
		Nycteola kebea	6.84556e-05	0.00192308			*
		Risoba prominens	0.000151323	0.00192308			*
		Earias clorana	0.00140514	0.00192308			*
		Earias vernana	0.00695365	0.00192308			*
		Nola sp.	0.115544	0.119086		*
	Notodontidae	Clostera anachoreta	1.80146e-06	0.00192308			*
		Heterocampa zayasi	1.80146e-06	0.00192308	*
		Rifargia sp.	1.80146e-06	0.00192308			*
		Datana angusii	3.60293e-06	0.00192308			*
		Phalera parivala	3.60293e-06	0.00192308		*
		Peridea sp.	5.40439e-06	0.00384615		*
		Strophocerus rougeriei	3.42278e-05	0.00192308			*
	Nymphalidae	Erebia meolans	1.26102e-05	0.00384615		*
		Oreixenica kershawi	0.000358491	0.00192308		*
		Orophila cardases	0.0487494	0.00384615		*
	Oecophoridae	Syringoseca mimica	2.3419e-05	0.00192308			*
		Garrha sp.	3.78307e-05	0.00384615		*
		Telocharacta hemicroca	0.000102683	0.00192308			*
	Papilionidae	Baronia brevicornis	2.52205e-05	0.00192308		*
	Pyralidae	Galleria mellonella	1.80146e-06	0.00192308			*
		Lamoria adaptella	1.80146e-06	0.00192308		*
		Cadra furcatella	5.40439e-06	0.00192308		*
		Dioryctria sylvestrella	1.62132e-05	0.00192308			*
		Mussidia sp.	4.32351e-05	0.00192308		*
		Pyralidae	0.000841284	0.00576923		*
	Saturniidae	Ptiloscola sp.	1.62132e-05	0.00192308			*
		Hylesia pauper	5.58454e-05	0.00769231		*
		Gamelia sanmartiniana	0.00106286	0.00192308	*
	Sphingidae	Ambulyx cyclasticta	1.80146e-06	0.00192308			*
		Marumba cristata	1.80146e-06	0.00192308			*
		Phyllosphingia dissimilis	2.7022e-05	0.00192308			*
	Thyrididae	Hapana milloti	3.24264e-05	0.00384615			*
	Tineidae	Rhodobates cupulatus	1.80146e-06	0.00192308	*
	Tortricidae	Acleris sp.	1.80146e-06	0.00192308			*
		Sycacantha inodes	1.80146e-06	0.00192308			*
		Clepsis persicana	5.40439e-06	0.00192308			*
		Fulcrifera sp.	5.40439e-06	0.00192308			*
		Rhopobota stagnana	9.00732e-06	0.00192308	*
		Tortricidae	2.52205e-05	0.00384615			*
		Episimus sp.	5.94483e-05	0.00192308	*
		Acleris maximana	0.000138713	0.00192308			*
	Uraniidae	Epiplema sp.	9.00732e-06	0.00192308		*
		Phazaca cyclocrossa	2.88234e-05	0.00192308	*
Mesostigmata	Laelapidae	Laelapidae	3.96322e-05	0.00192308	*
	Ascidae	Proctolaelaps parascolyti	0.000286433	0.00192308			*
Neuroptera	Chrysopidae	Mallada desjardinsi	1.80146e-06	0.00192308	*
Odonata	Gomphidae	Paragomphus nigroviridis	1.80146e-06	0.00192308	*
Orthoptera	Gryllidae	Amusurgus fulvus	1.80146e-06	0.00192308	*
		Cardiodactylus variegatus	3.60293e-06	0.00192308		*
		Gryllidae	3.60293e-06	0.00192308		*
		Oecanthus euryelytra	3.60293e-06	0.00192308		*
		Gymnogryllus sp.	5.40439e-06	0.00192308		*
		Loxoblemmus equestris	5.94483e-05	0.00192308	*
		Oecanthus sinensis	6.66542e-05	0.00576923		*
		Homoeoxipha lycoides	8.64703e-05	0.00384615	*
	Phalangopsidae	Cacoplistes choui	9.54776e-05	0.00192308	*
	Rhaphidophoridae	Diestramima acutiapicis	0.000169338	0.00192308	*
	Tetrigidae	Bolivaritettix humeralis	0.000390918	0.00192308	*
	Tettigoniidae	Mecopoda niponensis	0.000666542	0.00192308		*
		Xizicus coreanus	0.000707975	0.00384615		*
Podocopida	Cyprididae	Eucypris virens	3.60293e-06	0.00192308	*
Strepsiptera	Myrmecolacidae	Caenocholax sp.	0.000722387	0.00192308	*
Trichoptera	Hydropsychidae	Aoteapsyche colonica	1.26102e-05	0.00384615	*
Trombidiformes	Siteroptidae	Siteroptidae	1.26102e-05	0.00192308		*
	Unionicolidae	Unionicola sp.	6.48527e-05	0.00384615	*

## Sheet: A.stoliczkanus
Order	Family	Taxon	RRA(%)	FOO(%)	Non-pests	Agricultural Pests	Other Pests
Araneae	Linyphiidae	Incestophantes washingtoni	0.000199098	0.001287	*
	Nephilidae	Trichonephila clavata	0.00231583	0.002574	*
	Theridiidae	Cryptachaea veruculata	5.23943e-06	0.001287	*
		Platnickina mneon	4.71549e-05	0.001287	*
Blattodea	Anaplectidae	Anaplecta sp.	0.0525593	0.00900901			*
	Ectobiidae	Ectobiidae	5.23943e-06	0.002574			*
		Sigmella schenklingi	5.23943e-06	0.001287			*
		Blattella asahinai	1.30986e-05	0.001287			*
		Blattella radicifera	4.45351e-05	0.001287			*
		Blattella bisignata	0.00333752	0.001287			*
	Serritermitidae	Serritermes serrifer	4.97746e-05	0.001287	*
	Termitidae	Procubitermes sp.	7.85914e-06	0.001287			*
Coleoptera	Cerambycidae	Anthoboscus tricolor	5.23943e-06	0.001287		*
		Xystrocera globosa	3.92957e-05	0.002574		*
		Semanotus bifasciatus	0.000238394	0.003861			*
		Phoracantha semipunctata	0.00122865	0.001287			*
	Ciidae	Cis sp.	7.07323e-05	0.001287		*
	Dermestidae	Anthrenus sp.	5.23943e-06	0.001287			*
		Anthrenocerus australis	0.000429633	0.002574		*
		Attagenus pellio	0.00470501	0.002574		*
	Elateridae	Melanotus lewisi	2.61971e-06	0.001287			*
		Melanotus morosus	3.40563e-05	0.001287			*
	Helophoridae	Helophorus grandis	5.23943e-06	0.001287	*
	Histeridae	Carcinops torquatus	0.000911661	0.002574	*
	Melandryidae	Orchesia undulata	0.000353661	0.001287	*
	Nitidulidae	Soronia grisea	4.97746e-05	0.001287		*
	Scarabaeidae	Maladera badullana	2.61971e-06	0.001287		*
		Phyllophaga crassissima	2.61971e-06	0.001287		*
	Staphylinidae	Atheta sodalis	3.92957e-05	0.001287			*
	Tenebrionidae	Arcothymus tristis	0.00458188	0.002574	*
		Isomira comstocki	0.00478622	0.002574	*
Diptera	Agromyzidae	Agromyzidae	2.09577e-05	0.002574		*
	Anthomyiidae	Anthomyiidae	5.23943e-06	0.001287		*
	Asilidae	Rhipidocephala sp.	5.23943e-06	0.001287	*
		Holopogon nigripennis	1.04789e-05	0.001287	*
	Bombyliidae	Bombyliidae	7.85914e-06	0.001287	*
		Anthrax sp.	0.00036676	0.001287	*
	Cecidomyiidae	Cecidomyiidae	0.000555379	0.003861		*
	Ceratopogonidae	Ceratopogonidae	0.00218222	0.001287			*
	Chironomidae	Chironomidae	3.14366e-05	0.003861		*
		Pentaneura sp.	3.92957e-05	0.002574	*
	Chloropidae	Siphonella oscinina	0.000565858	0.001287		*
	Culicidae	Culex vishnui	5.23943e-06	0.003861			*
		Anopheles jamesii	7.85914e-06	0.001287			*
		Culex bitaeniorhynchus	1.04789e-05	0.002574			*
		Anopheles braziliensis	1.57183e-05	0.001287			*
		Anopheles maculipennis	1.8338e-05	0.001287			*
		Anopheles nr.	4.19154e-05	0.001287			*
		Anopheles sp.	4.71549e-05	0.002574			*
		Culex pseudovishnui	0.000246253	0.001287			*
	Drosophilidae	Mycodrosophila gratiosa	5.23943e-06	0.001287		*
		Drosophila sp.	2.35774e-05	0.001287		*
		Amiota orchidea	2.61971e-05	0.001287		*
		Amiota curvispina	0.000521323	0.001287		*
		Drosophila medialis	0.00272974	0.002574		*
	Empididae	Anthepiscopus sp.	5.23943e-06	0.001287	*
	Fanniidae	Fannia canicularis	2.61971e-06	0.001287			*
	Hybotidae	Stilpon graminum	5.23943e-06	0.001287	*
		Stilpon machadoi	5.23943e-06	0.001287	*
		Tachypeza excisa	5.23943e-06	0.001287	*
		Platypalpus sp.	7.85914e-06	0.001287	*
		Platypalpus yangambensis	0.000340563	0.002574	*
	Limoniidae	Dicranomyia sp.	1.04789e-05	0.001287		*
		Rhipidia chenwenyoungi	0.000193859	0.001287		*
	Lonchopteridae	Lonchoptera lutea	5.23943e-06	0.001287		*
	Milichiidae	Leptometopa latipes	0.000529182	0.001287	*
	Mycetophilidae	Mycetophilidae	0.000107408	0.001287		*
		Sciophila sp.	0.00129676	0.001287			*
	Mydidae	Rhaphiomidas acton	7.85914e-06	0.001287	*
		Rhaphiomidas spinicaudus	1.04789e-05	0.001287	*
		Rhaphiomidas ballmeri	0.0122996	0.00514801	*
	Phoridae	Megaselia sp.	1.30986e-05	0.001287			*
	Psilidae	Loxocera sinica	1.30986e-05	0.001287		*
	Psychodidae	Psychodidae	1.04789e-05	0.001287			*
		Psychoda albipennis	0.000130986	0.001287			*
	Scenopinidae	Scenopinus sp.	4.45351e-05	0.001287		*
	Sciaridae	Sciaridae	7.85914e-06	0.001287		*
	Simuliidae	Simulium criniferum	0.00137273	0.001287			*
		Simulium metallicum	0.0205071	0.001287			*
	Tabanidae	Tabanus sannio	1.30986e-05	0.001287			*
		Chrysops sp.	0.00018076	0.001287			*
	Tachinidae	Actia diffidens	5.23943e-06	0.001287	*
		Ceromya silacea	5.23943e-06	0.001287	*
		Dolichotarsus livescens	5.23943e-06	0.001287	*
	Tephritidae	Anastrepha nigrivittata	5.23943e-06	0.001287		*
		Anastrepha ludens	7.85914e-06	0.001287		*
		Anastrepha fraterculus	1.04789e-05	0.001287		*
		Chaetellipsis paradoxa	0.000261971	0.001287		*
		Gastrozona sp.	0.000280309	0.001287		*
	Tipulidae	Tipula serta	2.61971e-06	0.001287			*
	Trichoceridae	Trichoceridae	0.000929999	0.003861	*
Ephemeroptera	Heptageniidae	Leucrocuta hebe	1.30986e-05	0.001287		*
	Leptophlebiidae	Thraulodes sp.	4.45351e-05	0.001287	*
		Thraulus sp.	0.00897252	0.002574	*
Hemiptera	Caliscelidae	Cylindratus longicephalus	3.92957e-05	0.002574		*
	Cicadidae	Cosmopsaltria capitata	2.61971e-06	0.001287		*
	Corixidae	Hesperocorixa scabricula	5.23943e-06	0.001287	*
	Kinnaridae	Valenciolenda fadaforesta	0.000814731	0.001287	*
	Meenoplidae	Nisia sp.	7.07323e-05	0.001287		*
Hymenoptera	Braconidae	Meteorus limbatus	3.14366e-05	0.001287	*
		Meteorus sp.	0.000356281	0.001287	*
	Formicidae	Dorylus sp.	5.23943e-06	0.001287	*
		Leptogenys ritae	1.57183e-05	0.001287			*
Lepidoptera	Alucitidae	Alucitidae	7.85914e-06	0.001287		*
	Anthelidae	Anthela hyperythra	0.00189405	0.002574		*
	Autostichidae	Procometis bisulcata	2.35774e-05	0.001287		*
		Procometis sp.	4.45351e-05	0.003861		*
		Autosticha pachysticta	0.000607774	0.002574	*
	Blastobasidae	Blastobasis glandulella	1.8338e-05	0.001287			*
		Syncola longitubulata	1.8338e-05	0.001287		*
		Blastobasis sprotundalis	0.000256732	0.001287		*
		Pigritia sp.	0.000437492	0.001287			*
		Lateantenna inana	0.00109504	0.001287			*
	Coleophoridae	Coleophora kahaourella	1.57183e-05	0.001287		*
		Coleophora flaviella	0.000626112	0.001287		*
	Copromorphidae	Ellabella editha	1.8338e-05	0.001287		*
		Tanymecica xanthoplaca	0.000175521	0.001287			*
	Cosmopterigidae	Bifascioides leucomelanella	2.61971e-06	0.001287		*
		Macrobathra hamaxitodes	1.30986e-05	0.002574			*
		Labdia sp.	1.57183e-05	0.001287		*
		Cosmopterix athesiae	2.61971e-05	0.001287		*
		Pyroderces sp.	3.40563e-05	0.001287		*
		Labdia chryselectra	0.00117101	0.001287		*
		Macrobathra diplochrysa	0.00177879	0.001287		*
	Cossidae	Cossula coerulescens	5.23943e-06	0.001287			*
		Culama sp.	1.30986e-05	0.001287			*
	Crambidae	Bradina diagonalis	2.61971e-06	0.001287		*
		Eumorphobotys eumorphalis	2.61971e-06	0.001287		*
		Eulepte concordalis	5.23943e-06	0.001287			*
		Glaucocharis sp.	5.23943e-06	0.001287	*
		Notarcha chrysoplasta	1.04789e-05	0.001287		*
		Catoptria oregonica	1.30986e-05	0.001287	*
		Vaxi sp.	1.30986e-05	0.001287		*
		Prooedema inscisalis	1.8338e-05	0.001287		*
		Herpetogramma sp.	3.14366e-05	0.001287		*
		Araeomorpha limnophila	6.28731e-05	0.001287	*
		Symmoracma minoralis	9.43097e-05	0.001287		*
		Eurhythma xuthospila	0.000104789	0.001287	*
		Crocidophora serratissimalis	0.000107408	0.001287		*
		Mimoschinia rufofascialis	0.000112648	0.001287		*
		Hymenia perspectalis	0.000172901	0.001287		*
		Glyphodes onychinalis	0.000199098	0.001287		*
		Marasmia poeyalis	0.000204338	0.001287			*
		Omiodes alboanalis	0.000235774	0.001287		*
		Scirpophaga nivella	0.000238394	0.001287		*
		Agrioglypta zelimalis	0.0023525	0.001287			*
		Aporocosmus lamprodeta	0.00162422	0.002574			*
		Perisyntrocha sp.	0.00391909	0.001287		*
		Udea ferrugalis	0.00440112	0.001287		*
		Palpita hyaloptila	0.00482289	0.002574		*
		Crambidae	0.00697368	0.00514801		*
		Piletocera macroperalis	0.0151708	0.003861	*
	Depressariidae	Antaeotricha sp.	1.04789e-05	0.001287		*
		Depressariidae	1.30986e-05	0.003861		*
		Depressaria albipunctella	4.97746e-05	0.001287		*
		Ethmia monticola	0.000144084	0.001287		*
		Eupselia sp.	0.000157183	0.001287			*
		Agonopterix eupatoriiella	0.000230535	0.001287			*
	Drepanidae	Falcaria lacertinaria	1.30986e-05	0.001287			*
		Euthyatira lorata	0.000133605	0.001287		*
		Elachistidae	0.000233155	0.00772201		*
	Erebidae	Callindra principalis	2.61971e-06	0.001287		*
		Hypocala deflorata	2.61971e-06	0.001287			*
		Lophocampa maculata	2.61971e-06	0.001287			*
		Adites sp.	5.23943e-06	0.001287	*
		Anomis involuta	5.23943e-06	0.001287		*
		Chelis kindermanni	5.23943e-06	0.001287			*
		Digama pandaensis	5.23943e-06	0.001287			*
		Dinumma deponens	5.23943e-06	0.001287			*
		Lyclene cf.	5.23943e-06	0.001287			*
		Macristis schausi	5.23943e-06	0.001287		*
		Metarctia fulvia	5.23943e-06	0.001287	*
		Pseudosphex moza	5.23943e-06	0.001287		*
		Sympis parkeri	5.23943e-06	0.001287		*
		Tamba sp.	5.23943e-06	0.001287	*
		Zale phaeocapna	5.23943e-06	0.001287			*
		Illice citrina	7.85914e-06	0.001287	*
		Radosa sp.	7.85914e-06	0.001287		*
		Bertula hadenalis	1.04789e-05	0.001287		*
		Bleptina sp.	1.04789e-05	0.001287		*
		Holocraspedon vaneeckei	1.04789e-05	0.001287	*
		Hypena sordidula	1.04789e-05	0.001287	*
		Niguza oculita	1.04789e-05	0.001287		*
		Pseudohemihyalea edwardsii	1.04789e-05	0.001287			*
		Arctia caja	2.61971e-05	0.001287		*
		Dyomyx sp.	1.30986e-05	0.002574		*
		Lascoria leucorhabdota	1.30986e-05	0.001287			*
		Arrade destituta	1.57183e-05	0.001287	*
		Donuca lanipes	1.57183e-05	0.002574			*
		Oraesia nobilis	1.57183e-05	0.001287		*
		Saurita sp.	1.57183e-05	0.001287		*
		Pseudohemihyalea labecula	1.8338e-05	0.001287			*
		Perasia garnoti	2.35774e-05	0.001287		*
		Aclytia punctata	2.61971e-05	0.001287		*
		Euchromia lethe	2.61971e-05	0.001287		*
		Mocis sp.	2.88169e-05	0.001287		*
		Drasteria eubapta	3.14366e-05	0.001287		*
		Zale smithi	3.40563e-05	0.001287			*
		Amerila sp.	3.6676e-05	0.001287	*
		Tatargina pannosa	4.19154e-05	0.001287	*
		Asota comorana	4.45351e-05	0.001287			*
		Antiblemma sp.	5.23943e-05	0.001287			*
		Daddala lucilla	5.23943e-05	0.001287			*
		Teuloma nebulosa	5.23943e-05	0.003861	*
		Idia americalis	5.5014e-05	0.003861	*
		Agylla sp.	0.000120507	0.002574	*
		Pseudepimolis flavonotata	6.02534e-05	0.001287	*
		Euclidia cuspidea	6.28731e-05	0.001287		*
		Miltochrista auritiformis	6.28731e-05	0.002574			*
		Leucanopsis longa	7.07323e-05	0.002574	*
		Ectypia clio	8.38309e-05	0.001287	*
		Lesmone sp.	8.38309e-05	0.001287	*
		Correbidia sp.	8.90703e-05	0.001287	*
		Lyclene sp.	9.169e-05	0.00514801			*
		Zobida bipuncta	9.169e-05	0.002574	*
		Aethalina asaphes	9.43097e-05	0.001287	*
		Symphlebia lophocampoides	0.000102169	0.002574	*
		Ledaea perditalis	0.000120507	0.002574			*
		Chelis hauensteini	0.000130986	0.001287		*
		Hormoschista latipalpis	0.000144084	0.001287	*
		Ixylasia sp.	0.000165042	0.001287	*
		Euproctis uniformis	0.000172901	0.001287		*
		Euproctis sp.	0.000178141	0.001287		*
		Artaxa digramma	0.00018338	0.001287		*
		Zale lunata	0.000186	0.001287			*
		Cyana hamata	0.00027245	0.002574	*
		Clapra deucalion	0.000280309	0.001287		*
		Metopta rectifasciata	0.000288169	0.00643501	*
		Dasychira postfusca	0.000322225	0.001287		*
		Asota eusemioides	0.000356281	0.001287			*
		Stenoscaptia sp.	0.000356281	0.001287	*
		Celiptera valina	0.00036676	0.002574		*
		Artimelia latreillei	0.000395577	0.001287		*
		Hydrillodes metisalis	0.000403436	0.001287		*
		Neogabara sp.	0.000466309	0.002574	*
		Rhesala sp.	0.000466309	0.001287		*
		Pangrapta vasava	0.000539661	0.003861		*
		Halysidota masoni	0.000586816	0.001287			*
		Cosmosoma sp.	0.000864506	0.001287		*
		Inopsis funerea	0.00105574	0.00772201	*
		Asura alikangiae	0.00122079	0.001287	*
		Eudocima salaminia	0.00127842	0.001287		*
		Aglaonice otignatha	0.00130462	0.001287	*
		Orvasca subnotata	0.00143822	0.001287		*
		Lyclene nr.	0.0014749	0.003861			*
		Idia lubricalis	0.00153253	0.001287	*
		Anomis sp.	0.00153777	0.002574		*
		Cyana sp.	0.00170281	0.00514801		*
		Eilema plana	0.00217436	0.00514801	*
		Paracolax tristalis	0.00231845	0.001287			*
		Barsine bigamica	0.00528134	0.001287	*
		Plusiodonta sp.	0.00327726	0.001287		*
		Bembina albinotata	0.00384312	0.00900901			*
		Catephiodes trinidadensis	0.00399506	0.001287	*
		Macotasa suffusus	0.00496698	0.002574			*
		Eressa sp.	0.00505081	0.001287		*
		Asura polyspila	0.0054752	0.001287	*
		Palthis angulalis	0.00844596	0.001287		*
		Radara sp.	0.014825	0.001287			*
		Herminia tenuialis	0.0149009	0.003861			*
		Olene inclusa	0.0375379	0.001287		*
		Erebidae	0.0468798	0.018018		*
		Artaxa angulata	0.0646257	0.001287		*
	Eupterotidae	Panacela sp.	1.57183e-05	0.001287			*
	Euteliidae	Atacira olivaceiplaga	1.04789e-05	0.001287	*
		Targalla delatrix	1.57183e-05	0.001287		*
		Eutelia sp.	0.00784866	0.001287		*
	Gelechiidae	Exceptia neopetrella	5.23943e-06	0.001287			*
		Caryocolum petrophila	7.85914e-06	0.001287	*
		Coleotechnites starki	1.57183e-05	0.002574			*
		Psamathocrita osseella	1.8338e-05	0.002574		*
		Ochrodia subdiminutella	2.09577e-05	0.001287			*
		Scrobipalpa sp.	2.88169e-05	0.001287		*
		Dichomeris ustalella	4.71549e-05	0.001287			*
		Chionodes sp.	6.28731e-05	0.001287			*
		Filatima sp.	9.69294e-05	0.001287			*
		Aristotelia pudibundella	0.000125746	0.003861			*
		Pseudotelphusa paripunctella	0.000201718	0.001287			*
		Hypatima sp.	0.000371999	0.002574		*
		Thiotricha arthrodes	0.000571098	0.002574			*
		Scrobipalpa monochromella	0.00111862	0.001287	*
		Gelechiidae	0.00906683	0.001287		*
	Geometridae	Arhodia lasiocamparia	2.61971e-06	0.001287			*
		Astygisa metaspila	2.61971e-06	0.001287		*
		Colostygia laetaria	2.61971e-06	0.001287	*
		Hypomecis punctinalis	2.61971e-06	0.002574			*
		Scopula floslactata	2.61971e-06	0.001287		*
		Callipseustes nr.	5.23943e-06	0.001287			*
		Coremecis maculata	5.23943e-06	0.001287	*
		Cyclomia disparilis	5.23943e-06	0.001287			*
		Hyposidra talaca	5.23943e-06	0.001287		*
		Idaea obsoletaria	5.23943e-06	0.001287		*
		Leptoctenopsis subpurpurea	5.23943e-06	0.001287	*
		Macaria nervata	5.23943e-06	0.001287			*
		Melanolophia sp.	5.23943e-06	0.001287			*
		Oedicentra gerydaria	5.23943e-06	0.001287		*
		Oenochroma phyllomorpha	5.23943e-06	0.001287			*
		Parectropis similaria	5.23943e-06	0.001287			*
		Problepsis phoebearia	5.23943e-06	0.001287		*
		Casbia rhodoptila	7.85914e-06	0.001287		*
		Coelocrossa drepanucha	7.85914e-06	0.002574		*
		Eucaterva variaria	7.85914e-06	0.001287			*
		Macaria aequiferaria	7.85914e-06	0.001287			*
		Dichromodes sp.	1.04789e-05	0.001287	*
		Heterolocha phoenicotaeniata	1.04789e-05	0.002574	*
		Idaea aureolaria	1.04789e-05	0.001287		*
		Macaria submarmorata	1.04789e-05	0.001287		*
		Microclysia pristopera	1.04789e-05	0.001287	*
		Psilalcis galsworthyi	1.04789e-05	0.001287			*
		Percnia fumidaria	1.30986e-05	0.001287	*
		Gastrinodes argoplaca	1.57183e-05	0.002574			*
		Aeolochroma sp.	1.8338e-05	0.001287			*
		Semaeopus varia	1.8338e-05	0.002574			*
		Jodis putata	2.09577e-05	0.001287			*
		Problepsis apollinaria	2.09577e-05	0.001287	*
		Bryoptera sp.	2.35774e-05	0.001287		*
		Lophophelma erionoma	2.35774e-05	0.001287			*
		Oxydia affinis	2.35774e-05	0.001287	*
		Synchlora sp.	2.61971e-05	0.001287		*
		Compsoptera opacaria	2.88169e-05	0.001287			*
		Zamarada sp.	6.02534e-05	0.001287			*
		Eois nigrosticta	3.14366e-05	0.001287		*
		Sarcinodes yaeyamana	3.14366e-05	0.001287			*
		Heterusia sp.	3.40563e-05	0.002574	*
		Obila sp.	3.6676e-05	0.001287		*
		Idaea flaveolaria	4.19154e-05	0.001287	*
		Pero radiosaria	4.45351e-05	0.001287			*
		Eupithecia breviculata	5.23943e-05	0.001287		*
		Paradoxodes subalbata	5.5014e-05	0.001287	*
		Thalassodes antithetica	5.5014e-05	0.001287			*
		Isochromodes sp.	5.76337e-05	0.001287		*
		Aethalura chinensis	6.02534e-05	0.002574			*
		Nebula nebulata	6.28731e-05	0.001287	*
		Triphosa sp.	6.81126e-05	0.001287		*
		Idaea alyssumata	7.59717e-05	0.001287		*
		Pseudalcis sp.	7.85914e-05	0.001287			*
		Physocleora nr.	0.000117887	0.001287			*
		Anavitrinella pampinaria	0.000123127	0.001287		*
		Eusarca sp.	0.000133605	0.002574		*
		Prorella mellisa	0.000141465	0.001287		*
		Certima sp.	0.000144084	0.002574		*
		Problepsis sancta	0.000170281	0.001287		*
		Alcis bastelbergeri	0.000217436	0.001287		*
		Thalassodes pilaria	0.00045845	0.001287		*
		Hydatocapnia marginata	0.00027507	0.001287	*
		Scotocyma sp.	0.000309126	0.001287		*
		Opisthoxia sp.	0.000390337	0.001287	*
		Euphronarcha sp.	0.000872365	0.001287			*
		Eois nr.	0.000474168	0.002574		*
		Berta albiplaga	0.000851407	0.002574			*
		Cyclophora albipunctata	0.00116053	0.001287			*
		Cyclophora frenaria	0.00341349	0.003861		*
		Lissomma sp.	0.0027507	0.001287		*
		Scopula sp.	0.00298909	0.001287		*
		Idaea muricata	0.00323797	0.00514801			*
		Pelagodes aucta	0.00335585	0.002574		*
		Hypomecis lioptilaria	0.00450067	0.001287			*
		Oenochroma sp.	0.00503771	0.001287			*
		Scopula emutaria	0.00534684	0.002574		*
		Geometridae	0.00785128	0.00514801		*
		Idaea dasypus	0.0953497	0.001287		*
		Caloptilia sp.	2.09577e-05	0.001287		*
	Hepialidae	Abantiades kayi	1.04789e-05	0.001287			*
	Hesperiidae	Sostrata bifasciata	1.57183e-05	0.001287	*
		Dalla epiphaneus	0.000104789	0.001287	*
		Scobura cephaloides	0.0638241	0.00772201		*
	Lasiocampidae	Dendrolimus punctatus	2.61971e-06	0.001287			*
		Dendrolimus tabulaeformis	2.61971e-06	0.001287			*
		Symphyta nyctopis	5.23943e-06	0.001287			*
		Odonestis pruni	0.000314366	0.001287			*
		Trabala vishnou	0.000254112	0.001287			*
	Lecithoceridae	Comana idiomorpha	2.61971e-06	0.002574		*
		Lecithoceridae	1.04789e-05	0.001287		*
		Lypusidae	8.38309e-05	0.002574			*
		Lecithocera terrena	0.000102169	0.001287		*
		Crocanthes micradelpha	0.000123127	0.001287			*
		Phocoderma betis	0.000337943	0.001287		*
		Limacodidae	0.000340563	0.003861			*
	Limacodidae	Euprosterna hosia	5.23943e-06	0.001287			*
		Griseothosea fasciata	1.8338e-05	0.001287	*
		Enteucha basidactyla	1.8338e-05	0.001287		*
	Noctuidae	Athetis lepigone	2.61971e-06	0.002574		*
		Elaphria alapallida	2.61971e-06	0.002574			*
		Gerbathodes paupera	2.61971e-06	0.001287	*
		Helicoverpa armigera	2.61971e-06	0.001287		*
		Masalia nubila	2.61971e-06	0.001287		*
		Caradrina morpheus	5.23943e-06	0.001287		*
		Corgatha sp.	5.23943e-06	0.001287			*
		Lacanobia sp.	5.23943e-06	0.001287		*
		Neumoegenia poetica	5.23943e-06	0.001287	*
		Ponometia nannodes	5.23943e-06	0.001287		*
		Properigea niveirena	5.23943e-06	0.001287		*
		Sesamia sp.	5.23943e-06	0.001287		*
		Sineugraphe bipartita	5.23943e-06	0.001287			*
		Acronicta psi	7.85914e-06	0.001287			*
		Ceramica pisi	7.85914e-06	0.001287		*
		Eupsilia devia	7.85914e-06	0.001287		*
		Euxoa melana	7.85914e-06	0.001287		*
		Lacanobia atlantica	7.85914e-06	0.001287		*
		Pyrrhia exprimens	7.85914e-06	0.001287	*
		Chloantha hyperici	1.57183e-05	0.001287	*
		Cucullia antipoda	1.57183e-05	0.001287		*
		Ectopatria aspera	1.57183e-05	0.002574			*
		Hada sutrina	1.57183e-05	0.002574		*
		Conisania leineri	1.8338e-05	0.003861		*
		Diarsia rosaria	2.35774e-05	0.001287		*
		Ectrogatha himerata	2.88169e-05	0.003861	*
		Argyrolepidia fractus	3.14366e-05	0.001287	*
		Emmelia trabealis	3.40563e-05	0.001287	*
		Ogdoconta cinereola	3.40563e-05	0.001287		*
		Agrotis helela	3.6676e-05	0.001287		*
		Euplexia sp.	3.6676e-05	0.001287		*
		Flavala crypta	3.6676e-05	0.002574		*
		Chabuata dentosa	3.92957e-05	0.001287		*
		Schinia ultima	3.92957e-05	0.001287		*
		Mythimna monticola	4.45351e-05	0.001287		*
		Heliocheilus halimolimnus	4.71549e-05	0.001287	*
		Ufeus plicatus	5.23943e-05	0.002574			*
		Condica sublucens	6.02534e-05	0.001287			*
		Hyppa xylinoides	6.81126e-05	0.002574		*
		Harrisimemna trisignata	7.3352e-05	0.001287		*
		Sympistis chons	7.59717e-05	0.001287			*
		Lacanobia blenna	0.000159803	0.001287		*
		Leucania sp.	8.90703e-05	0.001287		*
		Heliocheilus pallida	9.169e-05	0.002574		*
		Properigea albimacula	0.000123127	0.001287			*
		Callopistria rivularis	0.000165042	0.002574			*
		Diarsia nigrosigna	0.000167662	0.001287		*
		Cerynea trogobasis	0.000188619	0.001287		*
		Proteuxoa metableta	0.000233155	0.001287		*
		Schinia pulchripennis	0.000267211	0.002574		*
		Pseudorthodes irrorata	0.000311746	0.00514801		*
		Acontia lucida	0.000319605	0.001287		*
		Eucarta virgo	0.000565858	0.002574	*
		Lophotidia brunnescens	0.000819971	0.001287	*
		Chasmina pulchra	0.00268521	0.002574			*
		Acronicta mansueta	0.0022189	0.001287			*
		Tiracola aureata	0.00262233	0.001287		*
		Noctuidae	0.00334014	0.00900901		*
		Cucullia argentea	0.00427013	0.001287	*
		Dasypolia templi	0.00941787	0.001287		*
		Lacinipolia sp.	0.00977677	0.002574			*
		Mythimna separata	0.0105155	0.003861		*
		Condica illecta	0.0646441	0.003861		*
		Manoba sp.	7.85914e-06	0.001287			*
		Gadirtha impingens	1.30986e-05	0.001287			*
		Motya mythias	3.14366e-05	0.002574	*
		Maurilia sp.	0.000348422	0.002574		*
		Characoma vallata	0.000371999	0.001287			*
		Nola sp.	0.000437492	0.003861		*
		Nolidae	0.00250969	0.002574		*
		Nycteola indica	0.00264067	0.001287			*
	Notodontidae	Fentonia ocypete	2.61971e-06	0.001287			*
		Apela neobule	5.23943e-06	0.001287		*
		Nerice bidentata	5.23943e-06	0.001287			*
		Nystalea corrusca	5.23943e-06	0.002574			*
		Hapigia sp.	7.85914e-06	0.001287			*
		Nystalea sp.	1.04789e-05	0.001287			*
		Eragisa sp.	1.30986e-05	0.001287			*
		Anita galibensis	1.57183e-05	0.001287			*
		Hexafrenum maculifer	4.71549e-05	0.001287			*
		Notodontidae	4.97746e-05	0.002574		*
		Hemiceras sp.	6.28731e-05	0.001287			*
		Phalera angustipennis	0.000107408	0.001287			*
		Ginaldia davidsoni	0.000138845	0.001287			*
		Lasioceros aroa	0.000204338	0.002574			*
		Datana angusii	0.000251493	0.001287			*
		Antheua sp.	0.000555379	0.001287			*
		Rifargia sp.	0.000576337	0.002574			*
		Hemiceras albulana	0.00591008	0.001287			*
		Clostera anachoreta	0.0145473	0.001287			*
		Adelpha malea	1.30986e-05	0.001287		*
		Hamadryas ferentina	1.30986e-05	0.001287			*
		Episcada hymenaea	4.71549e-05	0.001287		*
		Adelpha syma	8.38309e-05	0.001287		*
		Athyma nefte	0.00101121	0.001287	*
		Catuna niji	0.00143036	0.001287			*
	Oecophoridae	Oecophora sp.	2.61971e-06	0.001287	*
		Atheropla sp.	7.85914e-06	0.001287	*
		Euchaetis sp.	7.85914e-06	0.001287			*
		Acanthodela protophaes	1.30986e-05	0.001287		*
		Barea subviridella	1.8338e-05	0.002574	*
		Palimmeces sp.	5.23943e-05	0.001287	*
		Pyrgoptila dyscolleta	6.02534e-05	0.001287	*
		Crassa tinctella	8.12111e-05	0.002574	*
		Coeranica eritima	8.38309e-05	0.001287	*
		Prepocosma tropica	9.169e-05	0.001287	*
		Garrha sp.	0.000162422	0.001287		*
		Leptosaces schistopa	0.000537041	0.001287			*
		Barea pissina	0.00110028	0.002574		*
		Atheropla decaspila	0.0029367	0.002574	*
	Phiditiidae	Sorocaba sp.	0.0024049	0.001287	*
	Pyralidae	Enchesphora sp.	2.61971e-06	0.001287			*
		Termioptycha eucarta	5.23943e-06	0.001287		*
		Tanyethira sp.	7.85914e-06	0.001287		*
		Pseudocera sp.	1.30986e-05	0.001287		*
		Ancylodes pallens	4.71549e-05	0.001287		*
		Pempelia palumbella	0.000102169	0.001287		*
		Delplanqueia dilutella	0.000115267	0.001287		*
		Faveria griseopuncta	0.000311746	0.001287		*
		Ectomyelois ceratoniae	0.000843548	0.001287		*
	Saturniidae	Orthogonioptilum sp.	5.23943e-06	0.001287			*
		Saturnia pavonia	0.00137535	0.001287		*
	Sesiidae	Melittia sp.	9.69294e-05	0.001287		*
	Sphingidae	Cizara ardeniae	2.61971e-06	0.001287			*
		Phyllosphingia dissimilis	2.61971e-05	0.001287			*
		Clanis stenosema	4.45351e-05	0.002574		*
		Aellopos titan	4.71549e-05	0.001287			*
		Marumba indicus	8.64506e-05	0.001287			*
		Adhemarius ypsilon	0.000353661	0.001287			*
		Pseudoclanis admatha	0.00122341	0.001287	*
	Thyrididae	Thyrididae	7.85914e-06	0.002574			*
	Tineidae	Metapherna castella	6.81126e-05	0.001287	*
	Tortricidae	Cochylis sp.	2.61971e-06	0.001287		*
		Capua pentazona	7.85914e-06	0.001287			*
		Thyraylia bunteana	1.04789e-05	0.001287		*
		Meritastis lythrodana	1.30986e-05	0.001287			*
		Dichelia thermaterimma	1.8338e-05	0.001287			*
		Gynnidomorpha alismana	2.09577e-05	0.001287		*
		Demeijerella sp.	3.14366e-05	0.001287			*
		Clepsis persicana	3.6676e-05	0.001287			*
		Rhopobota naevana	5.76337e-05	0.001287		*
		Matsumuraeses sp.	0.000212197	0.001287		*
		Stenentoma sorindeiae	0.00105313	0.001287		*
		Leurogyia sp.	0.0010898	0.001287		*
		Tortricidae	0.0183301	0.010296			*
		Aethes rutilana	0.0188226	0.003861			*
	Uraniidae	Urania fulgens	1.30986e-05	0.001287			*
		Brachydecetia rufescens	7.85914e-06	0.001287			*
	Xyloryctidae	Catoryctis eugramma	3.14366e-05	0.001287			*
		Chalarotona intabescens	0.000186	0.001287			*
		Cryptophasa delocentra	0.000241014	0.001287			*
		Lichenaula sp.	0.000929999	0.001287	*
		Heterochyta tetracentra	0.00203028	0.001287			*
		Pilostibes sp.	0.0457062	0.001287		*
	Ypsolophidae	Ypsolopha parenthesella	1.8338e-05	0.001287			*
		Ypsolopha falcella	0.000500365	0.00514801			*
Mantodea	Gonypetidae	Theopompa sp.	0.000214817	0.002574	*
	Hymenopodidae	Pseudocreobotra wahlbergii	0.000175521	0.002574	*
	Mantidae	Schizocephala bicornis	1.57183e-05	0.002574	*
		Statilia maculata	0.0899584	0.002574	*
	Nanomantidae	Eomantis yunnanensis	7.85914e-06	0.001287	*
Mesostigmata	Blattisociidae	Blattisocius tarsalis	0.00036938	0.001287	*
Orthoptera	Gryllidae	Cardiodactylus enkraussi	5.23943e-06	0.001287		*
		Agnotecous azurensis	0.000102169	0.002574		*
		Gryllidae	0.000225295	0.001287		*
		Homoeoxipha obliterata	0.000484647	0.001287	*
		Homoeoxipha lycoides	0.000903801	0.001287	*
	Rhaphidophoridae	Diestramima acutiapicis	0.000206957	0.001287	*
	Tettigoniidae	Mecopoda elongata	2.61971e-06	0.002574		*
Psocoptera	Caeciliusidae	Caeciliusidae	4.71549e-05	0.001287			*
	Psocidae	Psocidae	4.19154e-05	0.001287		*
		Loensia pearmani	9.69294e-05	0.002574			*
Ricinulei	Ricinoididae	Pseudocellus sp.	0.000882844	0.002574	*
Sarcoptiformes	Ceratozetidae	Fuscozetes sp.	0.00490934	0.001287	*
	Oribatellidae	Oribatella sp.	5.23943e-06	0.001287	*
	Parakalummidae	Neoribates sp.	1.30986e-05	0.001287		*
Trichoptera	Hydropsychidae	Hydropsyche instabilis	2.61971e-06	0.001287	*
Trombidiformes	Eriophyidae	Epitrimerus sp.	5.23943e-05	0.001287		*
	Pionidae	Piona sp.	7.85914e-06	0.001287		*
	Unionicolidae	Neumania vietnamica	2.61971e-06	0.001287	*
		Unionicola sp.	2.61971e-06	0.001287	*

## Sheet: M.fuliginosus
Order	Family	Taxon	RRA(%)	FOO(%)	Non-pests	Agricultural Pests	Other Pests
Araneae	Clubionidae	Clubiona sp.	1.46468e-06	0.00147929	*
Blattodea	Anaplectidae	Anaplecta sp.	1.46468e-06	0.00147929			*
	Ectobiidae	Blattella bisignata	1.46468e-06	0.00147929			*
		Episymploce torchaceus	1.46468e-06	0.00147929			*
		Balta jinlinorum	5.12639e-05	0.00295858			*
		Sigmella schenklingi	0.00840582	0.00147929			*
Coleoptera	Carabidae	Pogonus chalceus	2.92937e-06	0.00147929	*
	Chrysomelidae	Psylliodes circumdatus	1.46468e-06	0.00147929		*
	Coccinellidae	Nephus koltzei	7.76283e-05	0.00591716	*
	Dytiscidae	Hydaticus vitticollis	4.39405e-06	0.00147929	*
		Cybister tripunctatus	7.32342e-06	0.00147929	*
	Elateridae	Melanotus cribricollis	1.46468e-06	0.00147929		*
		Selatosomus latus	1.46468e-06	0.00147929		*
		Melanotus concisus	7.32342e-06	0.00147929		*
		Melanotus morosus	1.46468e-05	0.00147929		*
	Hybosoridae	Hybosoridae	4.39405e-06	0.00147929	*
		Pseudopterorthochaetes demirei	2.48996e-05	0.00147929	*
		Phaeochrous emarginatus	0.00263643	0.00443787	*
	Melandryidae	Orchesia undulata	5.71227e-05	0.00147929	*
	Nitidulidae	Phenolia picta	1.75762e-05	0.00147929			*
	Scarabaeidae	Anomala corpulenta	1.46468e-06	0.00147929		*
		Phyllophaga crinita	2.92937e-06	0.00147929		*
		Mimela splendens	4.39405e-06	0.00147929		*
	Trogidae	Trox unistriatus	1.46468e-06	0.00147929	*
Diptera	Anthomyiidae	Delia platura	1.46468e-06	0.00147929		*
		Anthomyiidae	2.92937e-06	0.00147929		*
	Asilidae	Leptogaster cylindrica	2.92937e-06	0.00147929	*
	Cecidomyiidae	Acoenonia europaea	1.75762e-05	0.00147929			*
	Ceratopogonidae	Ceratopogonidae	2.92937e-06	0.00147929			*
		Palpomyia rufipes	0.000127428	0.00147929	*
	Chironomidae	Kiefferulus tainanus	1.46468e-06	0.00147929		*
		Procladius choreus	1.46468e-06	0.00147929	*
		Procladius sp.	1.46468e-06	0.00147929	*
		Procladius culiciformis	3.36877e-05	0.00147929	*
		Chironomidae	0.000120104	0.00295858		*
		Psectrotanypus sp.	0.000555115	0.00147929	*
	Culicidae	Armigeres subalbatus	1.46468e-06	0.00147929			*
		Culicidae	1.46468e-06	0.00147929			*
		Culex tarsalis	4.39405e-06	0.00147929			*
	Drosophilidae	Stegana reni	1.46468e-06	0.00147929	*
		Drosophila ancyla	4.39405e-06	0.00147929		*
		Leucophenga brevivena	5.85874e-06	0.00295858		*
	Fanniidae	Fannia canicularis	1.46468e-06	0.00147929			*
	Limoniidae	Dicranomyia sp.	1.46468e-06	0.00147929		*
	Muscidae	Helina sp.	1.17175e-05	0.00147929	*
		Dichaetomyia bibax	7.9093e-05	0.00295858			*
	Mycetophilidae	Mycetophilidae	1.46468e-06	0.00147929		*
	Nycteribiidae	Nycteribia sp.	5.85874e-06	0.00147929	*
	Phoridae	Megaselia lombardorum	2.92937e-06	0.00147929			*
	Psychodidae	Pressatia choti	2.63643e-05	0.00147929			*
	Rhagionidae	Rhagionidae	1.17175e-05	0.00147929	*
	Rhiniidae	Isomyia pseudolucilia	1.90409e-05	0.00147929	*
	Sarcophagidae	Sarcophagidae	5.85874e-06	0.00147929		*
	Simuliidae	Simulium curvans	1.46468e-06	0.00147929			*
		Simulium criniferum	0.00608723	0.00147929			*
	Streblidae	Brachytarsina kanoi	0.0687171	0.00295858	*
	Tachinidae	Pseudochaeta sp.	2.92937e-06	0.00147929	*
		Tachinidae	1.61115e-05	0.00147929	*
		Ceromya silacea	2.05056e-05	0.00147929	*
		Catharosia sp.	6.00521e-05	0.00147929	*
		Blepharipa zebina	0.000108387	0.00295858	*
		Leschenaultia sp.	0.000637138	0.00147929	*
	Tipulidae	Tipula melanomera	1.46468e-06	0.00147929		*
	Trichoceridae	Trichoceridae	0.0304713	0.00147929	*
Hemiptera	Cicadellidae	Ledra auditura	1.17175e-05	0.00147929			*
		Meimuna mongolica	1.46468e-06	0.00147929			*
	Nabidae	Nabis apicalis	2.63643e-05	0.00147929		*
	Oxycarenidae	Oxycarenus lugubris	3.22231e-05	0.00147929		*
	Pentatomidae	Pentatoma rufipes	4.83346e-05	0.00295858		*
Hymenoptera	Braconidae	Clinocentrus sp.	7.17695e-05	0.00147929	*
	Crabronidae	Nysson tridens	7.32342e-06	0.00147929	*
	Formicidae	Polyrhachis sp.	1.46468e-06	0.00147929			*
		Pheidole cramptoni	5.85874e-06	0.00147929	*
		Dorylus sp.	4.39405e-05	0.00591716	*
		Lasius alienus	8.05576e-05	0.00147929		*
		Lasius platythorax	9.52045e-05	0.00147929		*
		Pheidole gatesi	0.000241673	0.00147929	*
	Ichneumonidae	Campoplex sp.	1.46468e-06	0.00147929	*
		Euceros sp.	2.92937e-06	0.00147929	*
		Perithous sp.	1.46468e-05	0.00147929	*
		Chorinaeus sp.	1.61115e-05	0.00147929	*
		Woldstedtius citropectoralis	1.61115e-05	0.00147929	*
		Diadegma sp.	6.15167e-05	0.00443787	*
		Syrphoctonus sp.	0.000155257	0.00295858	*
		Ichneumonidae	0.0557635	0.010355	*
	Perilampidae	Perilampidae	0.000376424	0.00295858	*
	Platygastridae	Platygastridae	1.46468e-06	0.00147929	*
	Trigonalidae	Taeniogonalos flavoscutellata	0.00341271	0.00147929	*
Lepidoptera	Anthelidae	Anthela xantharcha	9.66692e-05	0.00147929		*
	Autostichidae	Anaptilora homoclera	2.92937e-06	0.00147929	*
	Blastobasidae	Neoblastobasis biceratala	4.39405e-06	0.00147929		*
	Brahmaeidae	Brahmaea wallichii	7.32342e-06	0.00147929		*
	Coleophoridae	Coleophora septembra	2.34349e-05	0.00147929		*
		Coleophora sp.	3.22231e-05	0.00295858		*
		Coleophora soffneriella	0.000181621	0.00147929		*
		Coleophora mayrella	0.00183671	0.00295858		*
		Coleophora duplicis	0.0077306	0.00147929		*
	Cosmopterigidae	Labdia stibogramma	1.46468e-06	0.00147929		*
		Macrobathra sp.	1.46468e-06	0.00147929			*
		Mothonodes obusta	1.02528e-05	0.00147929			*
		Meleonoma mirabilis	1.17175e-05	0.00147929		*
		Cosmopterix zieglerella	1.61115e-05	0.00147929		*
		Hyposmocoma palmifera	1.90409e-05	0.00147929			*
		Syntomaula sp.	3.66171e-05	0.00295858		*
		Cosmopterigidae	0.000235814	0.00295858		*
	Crambidae	Bradina diagonalis	1.46468e-06	0.00147929		*
		Conogethes punctiferalis	1.46468e-06	0.00147929		*
		Nacoleia commixta	1.46468e-06	0.00147929		*
		Prooedema inscisalis	1.46468e-06	0.00147929		*
		Pycnarmon sp.	1.46468e-06	0.00147929		*
		Catoptria margaritella	2.92937e-06	0.00147929		*
		Hoploscopa sp.	5.85874e-06	0.00147929	*
		Protonoceras eucosma	5.85874e-06	0.00147929			*
		Nomophila nearctica	1.02528e-05	0.00147929		*
		Lamprophaia albifimbrialis	1.46468e-05	0.00147929	*
		Marasmia poeyalis	1.75762e-05	0.00147929			*
		Herpetogramma biconvexa	2.48996e-05	0.00147929		*
		Cydalima nr.	2.92937e-05	0.00147929			*
		Chilo auricilius	3.22231e-05	0.00295858		*
		Metallarcha tetraplaca	4.97993e-05	0.00147929			*
		Stemorrhages marthesiusalis	5.41933e-05	0.00295858			*
		Omiodes sp.	8.05576e-05	0.00147929		*
		Elophila turbata	0.000133286	0.00147929		*
		Goniorhynchus marginalis	0.000251926	0.00147929	*
		Parotis sp.	0.000275361	0.00147929			*
		Camptomastix hisbonalis	0.000388141	0.00295858	*
		Crambidae	0.000502387	0.00443787		*
		Ostrinia scapulalis	0.000667896	0.00295858		*
		Agrioglypta zelimalis	0.00128453	0.00147929			*
		Botyodes asialis	0.00184843	0.00147929			*
		Spoladea recurvalis	0.00190702	0.00591716		*
		Orthospila sp.	0.0137622	0.00295858	*
	Cyclotornidae	Cyclotorna egena	4.39405e-05	0.00147929	*
	Depressariidae	Acria ceramitis	1.46468e-06	0.00147929		*
		Depressaria eryngiella	1.46468e-06	0.00147929		*
		Hypertropha tortriciformis	1.46468e-06	0.00147929			*
		Antaeotricha sp.	4.39405e-06	0.00147929		*
		Agonopterix adspersella	1.02528e-05	0.00147929		*
		Agriophara sp.	1.46468e-05	0.00147929		*
		Depressariidae	1.61115e-05	0.00147929		*
	Drepanidae	Drepana pallida	1.61115e-05	0.00147929			*
	Elachistidae	Elachista orstadii	4.39405e-06	0.00147929		*
		Elachistidae	0.000103993	0.00147929		*
	Erebidae	Asota eusemioides	1.46468e-06	0.00147929			*
		Catephiodes trinidadensis	1.46468e-06	0.00147929	*
		Catocala duplicata	1.46468e-06	0.00147929			*
		Crambidia lithosioides	1.46468e-06	0.00147929	*
		Daplasa irrorata	1.46468e-06	0.00147929			*
		Elousa albicans	1.46468e-06	0.00147929			*
		Hydrillodes dimissalis	1.46468e-06	0.00147929			*
		Miltochrista ziczac	1.46468e-06	0.00147929	*
		Paraona staudingeri	1.46468e-06	0.00147929	*
		Spilarctia casigneta	1.46468e-06	0.00147929		*
		Spirama retorta	1.46468e-06	0.00147929			*
		Catocala amica	2.92937e-06	0.00147929			*
		Cerocala vermiculosa	2.92937e-06	0.00147929			*
		Dinia sp.	2.92937e-06	0.00147929	*
		Estigmene albida	2.92937e-06	0.00147929		*
		Leucanopsis coniota	2.92937e-06	0.00147929	*
		Ophiusa tirhaca	2.92937e-06	0.00295858			*
		Thursania renilinealis	2.92937e-06	0.00147929	*
		Bulia schausi	4.39405e-06	0.00147929		*
		Eilema sp.	4.39405e-06	0.00147929			*
		Eudocima phalonia	4.39405e-06	0.00147929		*
		Hypena sordidula	4.39405e-06	0.00147929	*
		Lophocampa annulosa	4.39405e-06	0.00147929			*
		Pareuchaetes insulata	4.39405e-06	0.00147929		*
		Rhipha strigosa	4.39405e-06	0.00147929	*
		Epidesma sp.	5.85874e-06	0.00295858	*
		Pangrapta sp.	5.85874e-06	0.00147929		*
		Bleptina sp.	7.32342e-06	0.00147929		*
		Hypocala deflorata	7.32342e-06	0.00147929			*
		Idia aemula	7.32342e-06	0.00295858	*
		Symmetrodes platymelas	7.32342e-06	0.00147929	*
		Xanthopleura perspicua	7.32342e-06	0.00147929			*
		Gynaephora sp.	8.78811e-06	0.00147929		*
		Miltochrista auritiformis	8.78811e-06	0.00147929			*
		Euplagia quadripunctaria	1.02528e-05	0.00147929		*
		Mesothen desperata	1.17175e-05	0.00147929	*
		Metalectra indecidens	1.17175e-05	0.00147929	*
		Hormoschista latipalpis	1.31822e-05	0.00147929	*
		Inopsis funerea	1.31822e-05	0.00443787	*
		Barsine bigamica	1.46468e-05	0.00147929	*
		Clemensia albata	1.46468e-05	0.00147929	*
		Eucereon sp.	1.46468e-05	0.00147929			*
		Spilarctia casigneta	1.46468e-05	0.00147929		*
		Asota sp.	1.61115e-05	0.00147929			*
		Lambula sp.	1.61115e-05	0.00147929			*
		Catocala jair	2.19703e-05	0.00147929			*
		Creatonotos transiens	2.34349e-05	0.00147929		*
		Hydrillodes metisalis	2.34349e-05	0.00295858		*
		Eilema ussuricum	2.48996e-05	0.00591716			*
		Pelosia noctis	2.92937e-05	0.00147929	*
		Radosa sp.	3.66171e-05	0.00147929		*
		Spilarctia sp.	3.66171e-05	0.00147929		*
		Lemyra sp.	4.10112e-05	0.00147929		*
		Phalaenostola larentioides	4.10112e-05	0.00147929			*
		Diopa sp.	4.24758e-05	0.00147929			*
		Barsine rubrata	4.39405e-05	0.00443787			*
		Zelicodes linearis	5.5658e-05	0.00147929	*
		Schrankia costaestrigalis	7.61636e-05	0.00147929		*
		Toxoproctis croceola	0.000105457	0.00147929	*
		Trichromia coccinea	0.000118639	0.00147929	*
		Dyops subdifferens	0.000146468	0.00295858	*
		Hipoepa sp.	0.000174297	0.00591716		*
		Eilema sororculum	0.000200662	0.00295858	*
		Euproctis sp.	0.000218238	0.00147929		*
		Melese sp.	0.000219703	0.00443787		*
		Esmasura esmia	0.000273896	0.00147929	*
		Idia lubricalis	0.000323695	0.00295858	*
		Chytolita sp.	0.000366171	0.00295858		*
		Notata modicus	0.000427688	0.00147929	*
		Lambula pleuroptycha	0.000430617	0.00147929			*
		Ceryx sp.	0.000569762	0.00147929			*
		Creatonotos cf.	0.000577086	0.00147929		*
		Epitausa flagrans	0.000621026	0.00147929	*
		Neogabara sp.	0.000705978	0.00147929	*
		Schistophleps sp.	0.000799718	0.00295858		*
		Arcte coerula	0.000982803	0.00295858		*
		Macotasa suffusus	0.00112634	0.00147929			*
		Bembina albinotata	0.00209889	0.00443787			*
		Orgyia postica	0.00210329	0.00147929		*
		Bastilla sp.	0.00237865	0.00147929		*
		Pangrapta decoralis	0.00255294	0.00295858		*
		Cyana sp.	0.00345665	0.00443787		*
		Erebidae	0.0195374	0.0147929		*
	Euteliidae	Atacira olivaceiplaga	1.46468e-06	0.00147929	*
		Euteliidae	8.78811e-06	0.00147929		*
		Lophoptera sp.	2.19703e-05	0.00147929		*
		Odontodes aleuca	0.0200603	0.00147929		*
	Gelechiidae	Anacampsis timidella	1.46468e-06	0.00147929			*
		Anarsia dryinopa	1.46468e-06	0.00147929		*
		Ardozyga galactopa	1.46468e-06	0.00147929			*
		Telphusa longifasciella	2.92937e-06	0.00147929	*
		Parathelphusa shelfordi	4.39405e-06	0.00147929	*
		Eudactylota iobapta	1.02528e-05	0.00147929	*
		Hypatima spathota	1.46468e-05	0.00147929		*
		Athrips nigricostella	2.05056e-05	0.00147929		*
		Nothris sulcella	2.63643e-05	0.00147929		*
		Chionodes fumatella	4.97993e-05	0.00147929		*
		Ardozyga tetralychna	8.93457e-05	0.00147929			*
		Mesophleps sp.	0.000109851	0.00295858		*
		Caryocolum pullatella	0.000125963	0.00147929		*
		Gelechiidae	0.000413041	0.00147929		*
	Geometridae	Bonatea sp.	1.46468e-06	0.00147929	*
		Cyclophora frenaria	1.46468e-06	0.00147929		*
		Hypomecis punctinalis	1.46468e-06	0.00147929			*
		Neoterpes ephelidaria	1.46468e-06	0.00147929		*
		Protitame subalbaria	1.46468e-06	0.00147929	*
		Psilalcis galsworthyi	1.46468e-06	0.00147929			*
		Thallophaga taylorata	1.46468e-06	0.00147929			*
		Dissomorphia australiaria	2.92937e-06	0.00147929			*
		Eois nr.	2.92937e-06	0.00295858		*
		Nephodia sp.	2.92937e-06	0.00147929		*
		Parachaetolopha sp.	2.92937e-06	0.00147929	*
		Patalene sp.	2.92937e-06	0.00147929			*
		Physocleora sp.	2.92937e-06	0.00147929			*
		Thalassodes linguissita	2.92937e-06	0.00147929		*
		Zeuctoboarmia sp.	2.92937e-06	0.00147929			*
		Exelis pyrolaria	4.39405e-06	0.00147929		*
		Melanolophia sp.	4.39405e-06	0.00147929			*
		Stamnodes pauperaria	4.39405e-06	0.00147929			*
		Leuculopsis bilineata	5.85874e-06	0.00147929	*
		Melanolophia signataria	5.85874e-06	0.00147929			*
		Psaliodes sp.	5.85874e-06	0.00147929	*
		Ecliptopera silaceata	7.32342e-06	0.00147929		*
		Opisthoxia nr.	7.32342e-06	0.00147929	*
		Synaxis cervinaria	7.32342e-06	0.00147929			*
		Agathia confuscata	1.02528e-05	0.00147929	*
		Orthonama obstipatum	1.02528e-05	0.00147929		*
		Peribatodes rhomboidaria	1.61115e-05	0.00147929			*
		Nychiodes hispanica	1.75762e-05	0.00147929		*
		Idaea infirmaria	1.90409e-05	0.00295858		*
		Idaea ochrata	1.90409e-05	0.00147929		*
		Scopula alba	2.19703e-05	0.00147929		*
		Astygisa circularia	2.7829e-05	0.00147929		*
		Organopoda olivescens	3.36877e-05	0.00147929	*
		Zanclopera straminearia	3.95465e-05	0.00295858		*
		Ectropis obliqua	4.39405e-05	0.00295858		*
		Arichanna flavinigra	5.12639e-05	0.00147929		*
		Xanthorhoe quadrifasciata	5.12639e-05	0.00147929		*
		Nemoria bifilata	5.41933e-05	0.00147929			*
		Timandromorpha inouei	5.85874e-05	0.00147929	*
		Petelia medardaria	6.15167e-05	0.00147929		*
		Dicrognophos sartata	8.64164e-05	0.00147929	*
		Oxymacaria odontias	9.37398e-05	0.00147929	*
		Amphicrossa sp.	0.000109851	0.00147929		*
		Thysanopyga amarantha	0.000125963	0.00147929	*
		Mallomus galbanata	0.000142074	0.00295858	*
		Scopula caricaria	0.000219703	0.00147929		*
		Xanthorhoe saturata	0.000246067	0.00147929		*
		Pyrinia sp.	0.000367636	0.00147929		*
		Scopula sp.	0.000451123	0.00295858		*
		Pylargosceles steganioides	0.000522892	0.00147929		*
		Scopula apicipunctata	0.000918357	0.00147929		*
		Biston thibetaria	0.00144711	0.00443787		*
		Geometridae	0.00161848	0.00443787		*
		Colocleora prona	0.0022893	0.00147929	*
		Zamarada sp.	0.00281805	0.00295858			*
		Milionia basalis	0.0108914	0.00147929			*
		Hypomecis lioptilaria	0.0932403	0.00443787			*
	Gracillariidae	Parornix ermolaevi	1.46468e-06	0.00147929			*
		Parornix dubitella	1.46468e-05	0.00147929			*
	Hesperiidae	Heliopetes omrina	5.85874e-06	0.00147929		*
		Pyrgus orcynoides	5.85874e-06	0.00147929	*
		Trapezites iacchoides	2.19703e-05	0.00147929		*
		Pyrgus malvoides	0.000131822	0.00147929		*
		Parnara amalia	0.00271113	0.00147929		*
	Lasiocampidae	Gastropacha populifolia	1.31822e-05	0.00147929			*
		Dendrolimus tabulaeformis	2.05056e-05	0.00147929			*
		Odonestis pruni	2.05056e-05	0.00147929			*
		Pararguda albida	2.48996e-05	0.00147929			*
		Dendrolimus punctatus	3.51524e-05	0.00295858			*
		Psilogaster loti	0.000114245	0.00147929		*
		Trabala vishnou	0.00030026	0.00295858			*
		Trabala sp.	0.0833142	0.00443787			*
	Lecithoceridae	Iragoides elongata	1.46468e-06	0.00147929		*
		Athymoris martialis	2.92937e-06	0.00147929		*
		Lecithoceridae	7.32342e-06	0.00147929		*
		Scopelodes vulpina	6.15167e-05	0.00147929		*
		Narosa nigrisigna	0.000396929	0.00147929		*
		Limacodidae	0.000459911	0.00443787			*
	Limacodidae	Cania siamensis	0.000641532	0.00147929	*
	Noctuidae	Acrapex mystica	1.46468e-06	0.00147929		*
		Acronicta lupini	1.46468e-06	0.00147929			*
		Axylia putris	1.46468e-06	0.00147929		*
		Callopistria japonibia	1.46468e-06	0.00147929	*
		Carelis australis	1.46468e-06	0.00147929	*
		Charanyca ferruginea	1.46468e-06	0.00147929		*
		Dichagyris kyune	1.46468e-06	0.00147929		*
		Elusa sp.	1.46468e-06	0.00147929	*
		Exyra semicrocea	1.46468e-06	0.00147929		*
		Heliocheilus albipunctella	1.46468e-06	0.00147929		*
		Properigea albimacula	1.46468e-06	0.00147929			*
		Spodoptera pecten	1.46468e-06	0.00147929		*
		Anarta trifolii	2.92937e-06	0.00147929		*
		Bryonycta opulenta	2.92937e-06	0.00147929	*
		Callyna costiplaga	2.92937e-06	0.00147929			*
		Caradrina clavipalpis	2.92937e-06	0.00147929			*
		Lacanobia sp.	2.92937e-06	0.00295858		*
		Mythimna pudorina	2.92937e-06	0.00147929		*
		Proteuxoa porphyrescens	1.17175e-05	0.00147929		*
		Spodoptera mauritia	1.17175e-05	0.00443787		*
		Abrostola triplasia	4.39405e-06	0.00147929		*
		Acrapex zoutoi	4.39405e-06	0.00147929		*
		Agrotis radians	4.39405e-06	0.00147929		*
		Luperina testacea	4.39405e-06	0.00147929		*
		Properigea costa	4.39405e-06	0.00147929		*
		Sasunaga tenebrosa	4.39405e-06	0.00295858		*
		Anarta nigrolunata	5.85874e-06	0.00147929	*
		Magusa divaricata	5.85874e-06	0.00147929			*
		Protorthodes antennata	5.85874e-06	0.00147929		*
		Enargia sp.	7.32342e-06	0.00147929			*
		Polia piniae	7.32342e-06	0.00147929			*
		Bagisara rectifascia	1.02528e-05	0.00295858		*
		Agrochola lychnidis	1.17175e-05	0.00147929			*
		Leucania imperfecta	1.17175e-05	0.00147929		*
		Pseudorthodes irrorata	2.92937e-06	0.00147929		*
		Xestia dilucida	1.17175e-05	0.00147929		*
		Condica albigera	1.61115e-05	0.00295858		*
		Mythimna pyrausta	1.75762e-05	0.00295858		*
		Condica sp.	2.05056e-05	0.00147929		*
		Copablepharon gillaspyi	2.05056e-05	0.00147929		*
		Cropia hadenoides	2.63643e-05	0.00147929	*
		Athetis lepigone	2.92937e-05	0.00147929		*
		Cryphia distincta	2.92937e-05	0.00147929	*
		Micrapatetis orthozona	3.07584e-05	0.00147929	*
		Euxoa hardwicki	4.68699e-05	0.00147929			*
		Mythimna separata	7.61636e-05	0.00147929		*
		Euxoa rufula	0.000112781	0.00147929			*
		Protorthodes rufula	0.000118639	0.00147929		*
		Sineugraphe bipartita	0.000128892	0.00147929			*
		Maliattha signifera	0.000130357	0.00295858		*
		Acronicta rumicis	0.000174297	0.00147929		*
		Spodoptera sp.	0.000297331	0.00887574		*
		Leucania eyre	0.000385212	0.00295858		*
		Spodoptera exigua	0.00041597	0.00443787		*
		Acrapex kafula	0.000471628	0.00147929		*
		Agrotis venerabilis	0.000490669	0.00295858		*
		Leucania roseilinea	0.000495063	0.00147929		*
		Noctuidae	0.000593197	0.00739645		*
		Adisura marginalis	0.000758706	0.00147929		*
		Athetis thoracica	0.000786535	0.00295858		*
		Spodoptera exempta	0.000804112	0.00295858		*
		Pseudeustrotia macrosema	0.0010619	0.00295858		*
		Feltia mollis	0.00244602	0.00295858		*
		Spodoptera frugiperda	0.00286785	0.00591716		*
		Tiracola plagiata	0.00373641	0.00147929		*
		Leucania sp.	0.00437941	0.00147929		*
		Tiracola aureata	0.0110803	0.00147929		*
		Helicoverpa armigera	0.0155549	0.00295858		*
		Spodoptera umbraculata	0.0364955	0.00443787		*
	Nolidae	Collomena filifera	4.39405e-06	0.00147929		*
		Nola taeniata	8.78811e-06	0.00147929			*
		Sinna floralis	5.85874e-05	0.00147929	*
		Nola nr.	7.17695e-05	0.00147929			*
		Giaura cf.	0.000127428	0.00295858	*
		Nolidae	0.00020945	0.00147929		*
		Garella ruficirra	0.000314907	0.00147929			*
		Nola sp.	0.00110877	0.00739645		*
		Nola subchlamydula	0.0146234	0.00147929		*
		Maurilia sp.	0.0293991	0.00295858		*
	Notodontidae	Datana angusii	2.92937e-06	0.00147929			*
		Phalera assimilis	2.92937e-06	0.00147929			*
		Maschane fragilis	1.02528e-05	0.00147929	*
		Phalera takasagoensis	1.02528e-05	0.00147929			*
		Trichomaplata vittata	1.46468e-05	0.00147929	*
		Microphalera grisea	1.90409e-05	0.00147929			*
		Fentonia ocypete	2.34349e-05	0.00147929			*
		Goodgeria sp.	2.34349e-05	0.00147929	*
		Strophocerus rougeriei	4.10112e-05	0.00295858			*
		Drymonia dodonaea	4.24758e-05	0.00147929			*
		Furcula furcula	4.68699e-05	0.00295858			*
		Epicoma argentata	8.3487e-05	0.00147929			*
		Furcula cinerea	0.000101063	0.00147929			*
		Rifargia sp.	0.00478512	0.00147929			*
		Phalera maculifera	0.022209	0.00295858		*
		Peridea sp.	0.0328631	0.00443787		*
		Phalera parivala	0.033966	0.00147929		*
	Nymphalidae	Maniola jurtina	7.32342e-06	0.00147929		*
		Myscelia cyaniris	1.75762e-05	0.00147929	*
		Dryadula phaetusa	4.68699e-05	0.00147929		*
		Heliconius melpomene	5.27286e-05	0.00147929		*
	Oecophoridae	Leptosaces pytinaea	2.92937e-06	0.00147929	*
		Chezala sp.	4.39405e-06	0.00147929	*
		Atheropla psammodes	1.17175e-05	0.00147929	*
		Merocroca automina	1.75762e-05	0.00147929	*
		Orygocera sp.	1.75762e-05	0.00147929	*
		Philobota sp.	7.76283e-05	0.00147929		*
		Philobota futilis	0.00124645	0.00147929		*
	Papilionidae	Papilio clytia	4.39405e-06	0.00147929			*
	Pieridae	Tatochila autodice	2.92937e-06	0.00147929		*
	Pterophoridae	Crombrugghia buvati	2.7829e-05	0.00147929		*
	Pyralidae	Galleristhenia idioptila	1.46468e-06	0.00147929		*
		Locastra muscosalis	1.46468e-06	0.00147929			*
		Nyctereutica asbolopis	1.46468e-06	0.00147929	*
		Pococera sp.	2.92937e-06	0.00147929			*
		Acrobasis consociella	8.78811e-06	0.00147929			*
		Pyralidae	4.83346e-05	0.00147929		*
		Embryoglossa sp.	0.00279169	0.00295858	*
		Lamoria adaptella	0.00714766	0.00147929		*
	Saturniidae	Catacantha ferruginea	2.92937e-06	0.00147929			*
		Gamelia anableps	2.92937e-06	0.00147929		*
		Schausiella nr.	5.85874e-06	0.00147929			*
		Antheraea mylitta	4.24758e-05	0.00147929	*
		Actias maenas	5.27286e-05	0.00147929			*
		Antheraea frithi	0.000536074	0.00147929	*
		Hylesia pauper	0.0778157	0.00887574		*
	Scythrididae	Scythris fuscopterella	4.39405e-06	0.00147929		*
	Sphingidae	Adhemarius sp.	1.46468e-06	0.00147929		*
		Ambulyx schauffelbergeri	1.46468e-06	0.00147929			*
		Marumba gaschkewitschii	1.46468e-06	0.00147929		*
		Nyceryx maxwelli	1.46468e-06	0.00147929			*
		Perigonia sp.	1.46468e-06	0.00147929		*
		Sphinx morio	1.46468e-06	0.00147929			*
		Theretra japonica	1.46468e-06	0.00147929		*
		Marumba cristata	2.92937e-06	0.00147929			*
		Sphinx merops	2.92937e-06	0.00147929		*
		Hyles costata	4.39405e-06	0.00147929		*
		Phyllosphingia dissimilis	4.39405e-06	0.00295858			*
		Stolidoptera tachasara	4.39405e-06	0.00147929			*
		Deilephila elpenor	5.85874e-06	0.00147929		*
		Leucophlebia afra	7.32342e-06	0.00147929	*
		Eupyrrhoglossum sagra	8.78811e-06	0.00147929		*
		Theretra perkeo	2.05056e-05	0.00147929		*
		Platysphinx stigmatica	6.15167e-05	0.00147929			*
		Aellopos titan	6.73755e-05	0.00147929			*
		Sphinx oberthueri	8.49517e-05	0.00147929			*
		Hemaris diffinis	0.000121569	0.00147929		*
		Ampelophaga rubiginosa	0.000158186	0.00147929		*
		Polyptychus trilineatus	0.000301725	0.00147929		*
		Marumba dyras	0.00693821	0.00147929		*
	Stathmopodidae	Pseudaegeria sp.	1.02528e-05	0.00147929	*
	Thyrididae	Striglina minutula	5.85874e-06	0.00295858		*
		Thyrididae	0.000164045	0.00295858			*
		Thyris maculata	0.000705978	0.00147929		*
	Tineidae	Metapherna castella	1.46468e-06	0.00147929	*
	Tortricidae	Dichrorampha sp.	1.46468e-06	0.00147929		*
		Epinotia transmissana	1.46468e-06	0.00147929		*
		Eucosma lacteana	1.46468e-06	0.00147929	*
		Clepsis pallidana	2.92937e-06	0.00147929		*
		Dichelia cosmopis	2.92937e-06	0.00147929			*
		Argyroploce sp.	4.39405e-06	0.00147929		*
		Choristoneura rosaceana	4.39405e-06	0.00147929		*
		Rhopobota stagnana	1.02528e-05	0.00147929	*
		Rhyacionia frustrana	2.63643e-05	0.00147929			*
		Eana osseana	3.80818e-05	0.00147929		*
		Epiblema foenella	9.95985e-05	0.00147929			*
		Celypha rurestrana	0.000301725	0.00147929		*
		Tortricidae	0.000331019	0.00443787			*
		Grapholita mesoscia	0.000840729	0.00147929			*
	Uraniidae	Epiplema sp.	1.46468e-06	0.00147929		*
	Xyloryctidae	Cryptophasa sp.	2.92937e-06	0.00147929		*
Mecoptera	Bittacidae	Anabittacus iridipennis	7.32342e-06	0.00147929	*
Mesostigmata	Spinturnicidae	Spinturnix andegavinus	8.78811e-06	0.00147929	*
		Spinturnicidae	0.184852	0.00887574	*
	Urodinychidae	Uroobovella australiensis	1.46468e-06	0.00147929	*
Neuroptera	Chrysopidae	Chrysopa formosa	1.17175e-05	0.00147929	*
Odonata	Libellulidae	Acisoma panorpoides	8.78811e-06	0.00147929	*
Orthoptera	Gryllidae	Trigonidium chloropodum	5.85874e-06	0.00147929		*
		Anaxipha exigua	1.02528e-05	0.00147929	*
		Gryllidae	0.000855376	0.00147929		*
		Anaxipha litarena	0.00153499	0.00147929	*
		Homoeoxipha lycoides	0.00394586	0.00147929	*
		Homoeoxipha obliterata	0.00427102	0.00147929	*
	Pyrgomorphidae	Atractomorpha psittacina	2.05056e-05	0.00147929		*
		Atractomorpha lata	8.3487e-05	0.00295858		*
	Tetrigidae	Bolivaritettix humeralis	2.92937e-06	0.00147929	*
	Tettigoniidae	Mecopoda elongata	1.46468e-06	0.00147929		*
		Palaeoagraecia sp.	5.85874e-06	0.00147929		*
		Pseudocosmetura fengyangshanensis	0.000547792	0.00147929		*
		Xizicus coreanus	0.00126256	0.00443787			*
Psocoptera	Caeciliusidae	Caeciliusidae	1.46468e-06	0.00147929			*
Sarcoptiformes	Scheloribatidae	Scheloribatidae	2.92937e-06	0.00147929	*
Trichoptera	Hydrobiosidae	Atopsyche minimajada	4.39405e-06	0.00147929	*
	Hydropsychidae	Aoteapsyche colonica	7.32342e-06	0.00147929	*
		Ceratopsyche penicillata	0.000109851	0.00295858	*
	Philopotamidae	Chimarra florida	4.39405e-06	0.00147929	*
Trombidiformes	Pygmephoridae	Pygmephoridae	3.22231e-05	0.00147929	*
